# Supplementary material for: (4-Amino­benzene­sulfonato)­hepta­aqua­gadolinium(III) 4-amino­benzene­sulfonate nitrate 4,4′-bipyridyl tetra­solvate dihydrate
Source: Acta Crystallogr Sect E Struct Rep Online. 2010 Jun 5;66(Pt 7):m740–1. doi: 10.1107/S1600536810020520 (PMC3006889; doi:10.1107/S1600536810020520)
Supplement: Supplementary file 1 [file e-66-0m740-sup1.cif]

##############################################################################
###                                                                        ###
###        Electronic paper (Acta Crystallographica Section E)             ###
###                                                                        ###
##############################################################################
#                                                                            #
# This CIF contains the data in a paper accepted for publication in Acta     #
# Crystallographica Section E. It conforms to the requirements of Notes      #
# for Authors for Section E, and has been peer reviewed under the auspices   #
# of the IUCr Commission on Journals.                                        #
#                                                                            #
# Full details of the Crystallographic Information File format               #
# are given in the paper "The Crystallographic Information File (CIF):       #
# a New Standard Archive File for Crystallography" by S. R. Hall, F. H.      #
# Allen and I. D. Brown [Acta Cryst. (1991), A47, 655-685].                  #
#                                                                            #
# The current version of the core CIF dictionary is obtainable from          #
# ftp://ftp.iucr.org/pub/cif_core.dic. The current version number is 2.4.    #
#                                                                            #
# Software is freely available for graphical display of the structure(s) in  #
# this CIF.  For information consult the CIF home page http://www.iucr.org/  #
# cif/home.html                                                              #
#                                                                            #
# This file may be used for bona fide research purposes within the           #
# scientific community so long as proper attribution is given to the journal # 
# article from which it was obtained.                                        #
#                                                                            #
##############################################################################
                                             
data_global
_audit_creation_method     'form.cif (version 2.0)'
_journal_data_validation_number     ?
_journal_date_recd_electronic     2010-05-17
_journal_date_accepted     2010-05-30
_journal_name_full     'Acta Crystallographica, Section E'
_journal_year     2010
_journal_volume     66
_journal_issue      7
_journal_page_first     m740
_journal_page_last     m741
_journal_paper_category     QM
_journal_coeditor_code     HB5454
_publ_contact_author_name     'Prof. Dr. Hao, Lujiang'
_publ_contact_author_address
;
      Shandong  Provincial  Key  Laboratory  of Microbial  Engineering,
      Shandong Institute of Light Industry,
      Jinan 250353,
      People's Republic of China
;
_publ_contact_author_email     'lujianghao001@yahoo.com.cn'
_publ_contact_author_fax     '0086-531-66778061'
_publ_contact_author_phone     '0086-531-66778061'
_publ_section_title
;
(4-Aminobenzenesulfonato)heptaaquagadolinium(III) 4-aminobenzenesulfonate
nitrate 4,4'-bipyridyl tetrasolvate dihydrate
;
loop_
    _publ_author_name
    _publ_author_address
    'Hao, Lujiang'
;     Shandong Provincial Key Laboratory of Microbial Engineering,
      Shandong Institute of Light Industry,
      Jinan 250353,
      People's Republic of China
;
    'Zhang, Xiaofei'
;     Shandong Provincial Key Laboratory of Microbial Engineering,
      Shandong Institute of Light Industry,
      Jinan 250353,
      People's Republic of China
;
    'Chen, Jiangkui'
;     Shandong Provincial Key Laboratory of Microbial Engineering,
      Shandong Institute of Light Industry,
      Jinan 250353,
      People's Republic of China
;
data_I
_audit_creation_method     SHELXL-97
_chemical_name_systematic
;
(4-Aminobenzenesulfonato)heptaaquagadolinium(III) 4-aminobenzenesulfonate
nitrate 4,4'-bipyridyl tetrasolvate dihydrate
;
_chemical_name_common     ?
_chemical_formula_moiety
               'C6 H20 Gd O10 S 2+, C6 H6 O3 S -, N O3 -, 4(C10 H8 N2), 2(H2 O)'
_chemical_formula_sum     'C52 H62 Gd N11 O18 S2'
_chemical_formula_iupac
              '[Gd (C6 H6 O3 S) (H2 O)7] (C6 H6 O3 S) (N O3), 4C10 H8 N2, 2H2 O'
_chemical_formula_weight     1350.50
_chemical_melting_point     ?
_symmetry_cell_setting     orthorhombic
_symmetry_space_group_name_H-M     'A b a 2'
_symmetry_space_group_name_Hall     'A 2 -2ac'
loop_
    _symmetry_equiv_pos_as_xyz
    'x, y, z'
    '-x, -y, z'
    'x+1/2, -y+1/2, z'
    '-x+1/2, y+1/2, z'
    'x, y+1/2, z+1/2'
    '-x, -y+1/2, z+1/2'
    'x+1/2, -y+1, z+1/2'
    '-x+1/2, y+1, z+1/2'
_cell_length_a     33.529(2)
_cell_length_b     23.3375(10)
_cell_length_c     15.2046(10)
_cell_angle_alpha     90.00
_cell_angle_beta     90.00
_cell_angle_gamma     90.00
_cell_volume     11897.3(12)
_cell_formula_units_Z     8
_cell_measurement_reflns_used     10477
_cell_measurement_theta_min     2.42
_cell_measurement_theta_max     25.00
_cell_measurement_temperature     296(2)
_exptl_crystal_description     block
_exptl_crystal_colour     colourless
_exptl_crystal_size_max     0.12
_exptl_crystal_size_mid     0.10
_exptl_crystal_size_min     0.08
_exptl_crystal_density_diffrn     1.508
_exptl_crystal_density_meas     ?
_exptl_crystal_density_method     'not measured'
_exptl_crystal_F_000     5528
_exptl_absorpt_coefficient_mu     1.264
_exptl_absorpt_correction_type     multi-scan
_exptl_absorpt_process_details     '(SADABS; Bruker, 2001)'
_exptl_absorpt_correction_T_min     0.863
_exptl_absorpt_correction_T_max     0.906
_exptl_special_details
;
;
_diffrn_ambient_temperature     296(2)
_diffrn_radiation_type     MoK\a
_diffrn_radiation_wavelength     0.71073
_diffrn_radiation_source     'fine-focus sealed tube'
_diffrn_radiation_monochromator     graphite
_diffrn_measurement_device_type     'Bruker APEXII CCD'
_diffrn_measurement_method     'phi and omega scans'
_diffrn_detector_area_resol_mean     ?
_diffrn_reflns_number     41191
_diffrn_reflns_av_R_equivalents     0.0450
_diffrn_reflns_av_sigmaI/netI     0.0486
_diffrn_reflns_theta_min     2.42
_diffrn_reflns_theta_max     25.00
_diffrn_reflns_theta_full     25.00
_diffrn_measured_fraction_theta_max     0.999
_diffrn_measured_fraction_theta_full     0.999
_diffrn_reflns_limit_h_min     -39
_diffrn_reflns_limit_h_max     39
_diffrn_reflns_limit_k_min     -27
_diffrn_reflns_limit_k_max     25
_diffrn_reflns_limit_l_min     -18
_diffrn_reflns_limit_l_max     18
_diffrn_standards_number     0
_diffrn_standards_interval_count     .
_diffrn_standards_interval_time     .
_diffrn_standards_decay_%     ?
_refine_special_details
;
Refinement of <i>F</i>^2^ against ALL reflections. The weighted <i>R</i>-factor
<i>wR</i> and goodness of fit <i>S</i> are based on <i>F</i>^2^, conventional
<i>R</i>-factors <i>R</i> are based on <i>F</i>, with <i>F</i> set to zero for
negative <i>F</i>^2^. The threshold expression of <i>F</i>^2^ >
\s(<i>F</i>^2^) is used only for calculating <i>R</i>-factors(gt) <i>etc</i>.
and is not relevant to the choice of reflections for refinement.
<i>R</i>-factors based on <i>F</i>^2^ are statistically about twice as large
as those based on <i>F</i>, and <i>R</i>- factors based on ALL data will be
even larger.
;
_reflns_number_total     10477
_reflns_number_gt     8881
_reflns_threshold_expression     I>2\s(I)
_refine_ls_structure_factor_coef     Fsqd
_refine_ls_matrix_type     full
_refine_ls_R_factor_all     0.0472
_refine_ls_R_factor_gt     0.0360
_refine_ls_wR_factor_gt     0.0825
_refine_ls_wR_factor_ref     0.0880
_refine_ls_goodness_of_fit_ref     1.003
_refine_ls_restrained_S_all     1.001
_refine_ls_number_reflns     10477
_refine_ls_number_parameters     811
_refine_ls_number_restraints     27
_refine_ls_hydrogen_treatment     mixed
_refine_ls_weighting_scheme     calc
_refine_ls_weighting_details
        'calc w=1/[\s^2^(Fo^2^)+(0.0440P)^2^+12.9607P] where P=(Fo^2^+2Fc^2^)/3'
_atom_sites_solution_hydrogens     geom
_atom_sites_solution_primary     direct
_atom_sites_solution_secondary     difmap
_refine_ls_shift/su_max     0.001
_refine_ls_shift/su_mean     0.000
_refine_diff_density_max     0.346
_refine_diff_density_min     -0.528
_refine_ls_extinction_method     none
_refine_ls_extinction_coef     ?
_refine_ls_abs_structure_details     'Flack (1983), 5009 Friedel pairs'
_refine_ls_abs_structure_Flack     0.0020(10)
loop_
    _atom_type_symbol
    _atom_type_description
    _atom_type_scat_dispersion_real
    _atom_type_scat_dispersion_imag
    _atom_type_scat_source
    'C' 'C' 0.0033 0.0016
                         'International Tables Vol C Tables 4.2.6.8 and 6.1.1.4'
    'H' 'H' 0.0000 0.0000
                         'International Tables Vol C Tables 4.2.6.8 and 6.1.1.4'
    'N' 'N' 0.0061 0.0033
                         'International Tables Vol C Tables 4.2.6.8 and 6.1.1.4'
    'O' 'O' 0.0106 0.0060
                         'International Tables Vol C Tables 4.2.6.8 and 6.1.1.4'
    'S' 'S' 0.1246 0.1234
                         'International Tables Vol C Tables 4.2.6.8 and 6.1.1.4'
    'Gd' 'Gd' -0.1653 3.9035
                         'International Tables Vol C Tables 4.2.6.8 and 6.1.1.4'
_computing_data_collection     'APEX2 (Bruker, 2004)'
_computing_cell_refinement     'SAINT-Plus (Bruker, 2001)'
_computing_data_reduction     'SAINT-Plus (Bruker, 2001)'
_computing_structure_solution     'SHELXS97 (Sheldrick, 2008)'
_computing_structure_refinement     'SHELXL97 (Sheldrick, 2008)'
_computing_molecular_graphics     'SHELXTL (Sheldrick, 2008)'
_computing_publication_material     'SHELXTL (Sheldrick, 2008)'
loop_
    _atom_site_type_symbol
    _atom_site_label
    _atom_site_fract_x
    _atom_site_fract_y
    _atom_site_fract_z
    _atom_site_U_iso_or_equiv
    _atom_site_adp_type
    _atom_site_calc_flag
    _atom_site_refinement_flags
    _atom_site_occupancy
    _atom_site_disorder_assembly
    _atom_site_disorder_group
    C C1 1.01881(15) 0.6735(2) 0.4126(3) 0.0317(11) Uani d . 1 . .
    C C2 1.04516(16) 0.6502(2) 0.4716(3) 0.0373(12) Uani d . 1 . .
    H H2 1.0613 0.6198 0.4545 0.045 Uiso calc R 1 . .
    C C3 1.04792(18) 0.6714(3) 0.5561(4) 0.0423(14) Uani d . 1 . .
    H H3 1.0658 0.6549 0.5955 0.051 Uiso calc R 1 . .
    C C4 1.02425(16) 0.7174(2) 0.5830(3) 0.0366(13) Uani d . 1 . .
    C C5 0.99778(17) 0.7407(2) 0.5226(3) 0.0391(14) Uani d . 1 . .
    H H5 0.9818 0.7714 0.5391 0.047 Uiso calc R 1 . .
    C C6 0.99492(16) 0.7190(2) 0.4389(4) 0.0392(13) Uani d . 1 . .
    H H6 0.9768 0.7350 0.3995 0.047 Uiso calc R 1 . .
    C C7 0.9597(2) 0.5837(3) 0.5639(5) 0.065(2) Uani d . 1 . .
    H H7 0.9668 0.6149 0.5294 0.078 Uiso calc R 1 . .
    C C8 0.9629(2) 0.5891(3) 0.6540(5) 0.058(2) Uani d . 1 . .
    H H8 0.9726 0.6230 0.6781 0.069 Uiso calc R 1 . .
    C C9 0.9520(2) 0.5445(3) 0.7085(4) 0.0402(16) Uani d . 1 . .
    C C10 0.9388(3) 0.4959(3) 0.6658(4) 0.069(2) Uani d . 1 . .
    H H10 0.9316 0.4638 0.6983 0.083 Uiso calc R 1 . .
    C C11 0.9361(3) 0.4947(4) 0.5753(5) 0.083(3) Uani d . 1 . .
    H H11 0.9259 0.4618 0.5492 0.099 Uiso calc R 1 . .
    C C12 0.95518(19) 0.5476(3) 0.8045(4) 0.0364(15) Uani d . 1 . .
    C C13 0.9811(2) 0.5832(3) 0.8464(5) 0.065(2) Uani d . 1 . .
    H H13 0.9976 0.6072 0.8139 0.077 Uiso calc R 1 . .
    C C14 0.9829(3) 0.5837(4) 0.9365(5) 0.077(3) Uani d . 1 . .
    H H14 1.0010 0.6084 0.9630 0.092 Uiso calc R 1 . .
    C C15 0.9355(3) 0.5184(4) 0.9479(5) 0.074(3) Uani d . 1 . .
    H H15 0.9195 0.4950 0.9826 0.089 Uiso calc R 1 . .
    C C16 0.9307(2) 0.5152(3) 0.8572(5) 0.063(2) Uani d . 1 . .
    H H16 0.9114 0.4915 0.8327 0.075 Uiso calc R 1 . .
    C C17 0.8646(2) 0.6318(3) 0.9382(5) 0.056(2) Uani d . 1 . .
    H H17 0.8504 0.6059 0.9726 0.067 Uiso calc R 1 . .
    C C18 0.8591(2) 0.6306(3) 0.8485(5) 0.053(2) Uani d . 1 . .
    H H18 0.8414 0.6042 0.8245 0.064 Uiso calc R 1 . .
    C C19 0.87929(19) 0.6675(3) 0.7936(4) 0.0357(16) Uani d . 1 . .
    C C20 0.9046(2) 0.7060(3) 0.8358(5) 0.055(2) Uani d . 1 . .
    H H20 0.9189 0.7329 0.8036 0.066 Uiso calc R 1 . .
    C C21 0.9079(2) 0.7037(4) 0.9264(5) 0.063(2) Uani d . 1 . .
    H H21 0.9250 0.7300 0.9529 0.076 Uiso calc R 1 . .
    C C22 0.87594(19) 0.6666(3) 0.6959(5) 0.0395(17) Uani d . 1 . .
    C C23 0.8567(2) 0.6225(3) 0.6532(4) 0.056(2) Uani d . 1 . .
    H H23 0.8445 0.5933 0.6850 0.067 Uiso calc R 1 . .
    C C24 0.8556(3) 0.6222(4) 0.5622(6) 0.068(2) Uani d . 1 . .
    H H24 0.8428 0.5918 0.5345 0.081 Uiso calc R 1 . .
    C C25 0.8918(2) 0.7093(3) 0.6430(5) 0.0504(18) Uani d . 1 . .
    H H25 0.9044 0.7407 0.6685 0.060 Uiso calc R 1 . .
    C C26 0.8890(2) 0.7054(3) 0.5529(5) 0.058(2) Uani d . 1 . .
    H H26 0.9000 0.7347 0.5191 0.070 Uiso calc R 1 . .
    C C27 0.7098(2) 0.7503(4) 0.9084(5) 0.077(2) Uani d . 1 . .
    H H27 0.6825 0.7551 0.9003 0.092 Uiso calc R 1 . .
    C C28 0.7333(2) 0.7988(3) 0.9122(5) 0.066(2) Uani d . 1 . .
    H H28 0.7220 0.8349 0.9062 0.079 Uiso calc R 1 . .
    C C29 0.77372(19) 0.7930(3) 0.9250(4) 0.0522(16) Uani d . 1 . .
    C C30 0.7882(2) 0.7383(3) 0.9354(5) 0.069(2) Uani d . 1 . .
    H H30 0.8153 0.7322 0.9454 0.083 Uiso calc R 1 . .
    C C31 0.7622(2) 0.6925(3) 0.9310(6) 0.083(3) Uani d . 1 . .
    H H31 0.7725 0.6559 0.9396 0.099 Uiso calc R 1 . .
    C C32 0.80115(18) 0.8427(3) 0.9256(4) 0.0506(15) Uani d . 1 . .
    C C33 0.7922(2) 0.8937(3) 0.9665(5) 0.072(2) Uani d . 1 . .
    H H33 0.7683 0.8983 0.9969 0.087 Uiso calc R 1 . .
    C C34 0.8197(3) 0.9385(3) 0.9614(6) 0.078(2) Uani d . 1 . .
    H H34 0.8135 0.9725 0.9903 0.094 Uiso calc R 1 . .
    C C35 0.8615(2) 0.8864(3) 0.8783(5) 0.0587(18) Uani d . 1 . .
    H H35 0.8851 0.8836 0.8464 0.070 Uiso calc R 1 . .
    C C36 0.8371(2) 0.8394(3) 0.8811(5) 0.0566(18) Uani d . 1 . .
    H H36 0.8446 0.8055 0.8534 0.068 Uiso calc R 1 . .
    C C37 0.7417(2) 0.7246(3) 0.1777(6) 0.071(2) Uani d . 1 . .
    H H37 0.7148 0.7151 0.1814 0.086 Uiso calc R 1 . .
    C C38 0.7696(2) 0.6819(3) 0.1772(6) 0.081(2) Uani d . 1 . .
    H H38 0.7609 0.6442 0.1805 0.097 Uiso calc R 1 . .
    C C39 0.8195(2) 0.7462(4) 0.1683(5) 0.072(2) Uani d . 1 . .
    H H39 0.8466 0.7542 0.1654 0.087 Uiso calc R 1 . .
    C C40 0.79343(19) 0.7909(3) 0.1685(5) 0.0617(18) Uani d . 1 . .
    H H40 0.8031 0.8282 0.1655 0.074 Uiso calc R 1 . .
    C C41 0.75276(18) 0.7816(3) 0.1729(4) 0.0501(15) Uani d . 1 . .
    C C42 0.72368(16) 0.8286(3) 0.1737(4) 0.0444(14) Uani d . 1 . .
    C C43 0.68574(18) 0.8222(3) 0.1372(4) 0.0564(17) Uani d . 1 . .
    H H43 0.6784 0.7881 0.1101 0.068 Uiso calc R 1 . .
    C C44 0.6595(2) 0.8671(4) 0.1419(5) 0.063(2) Uani d . 1 . .
    H H44 0.6344 0.8620 0.1170 0.075 Uiso calc R 1 . .
    C C45 0.73194(17) 0.8813(3) 0.2124(4) 0.0541(17) Uani d . 1 . .
    H H45 0.7568 0.8881 0.2376 0.065 Uiso calc R 1 . .
    C C46 0.7029(2) 0.9237(3) 0.2131(5) 0.063(2) Uani d . 1 . .
    H H46 0.7090 0.9587 0.2389 0.075 Uiso calc R 1 . .
    C C47 0.87083(17) 0.8856(2) 0.3376(4) 0.0432(14) Uani d . 1 . .
    C C48 0.86031(16) 0.9022(2) 0.2554(6) 0.0486(14) Uani d . 1 . .
    H H48 0.8721 0.8845 0.2072 0.058 Uiso calc R 1 . .
    C C49 0.83240(17) 0.9449(3) 0.2418(7) 0.0632(16) Uani d . 1 . .
    H H49 0.8256 0.9552 0.1847 0.076 Uiso calc R 1 . .
    C C50 0.81468(18) 0.9721(3) 0.3113(6) 0.0602(18) Uani d . 1 . .
    C C51 0.8256(2) 0.9552(3) 0.3948(5) 0.0631(19) Uani d . 1 . .
    H H51 0.8140 0.9730 0.4432 0.076 Uiso calc R 1 . .
    C C52 0.8533(2) 0.9124(3) 0.4081(4) 0.0557(17) Uani d . 1 . .
    H H52 0.8602 0.9016 0.4650 0.067 Uiso calc R 1 . .
    Gd Gd1 0.914673(6) 0.583155(8) 0.24786(4) 0.02827(7) Uani d D 1 . .
    N N1 1.02869(15) 0.7404(2) 0.6662(3) 0.0519(13) Uani d . 1 . .
    H H1A 1.0461 0.7264 0.7017 0.062 Uiso calc R 1 . .
    H H1B 1.0140 0.7687 0.6824 0.062 Uiso calc R 1 . .
    N N2 0.7594(2) 0.5425(3) 0.0739(6) 0.0738(19) Uani d . 1 . .
    N N3 0.9470(2) 0.5368(3) 0.5235(4) 0.0637(19) Uani d . 1 . .
    N N4 0.9609(2) 0.5518(3) 0.9875(4) 0.0626(17) Uani d . 1 . .
    N N5 0.88924(17) 0.6679(3) 0.9780(4) 0.0525(15) Uani d . 1 . .
    N N6 0.87160(17) 0.6623(3) 0.5119(4) 0.0558(15) Uani d . 1 . .
    N N7 0.78776(18) 1.0158(3) 0.2970(5) 0.088(2) Uani d . 1 . .
    H H7A 0.7820 1.0262 0.2442 0.106 Uiso calc R 1 . .
    H H7B 0.7767 1.0328 0.3409 0.106 Uiso calc R 1 . .
    N N8 0.80819(19) 0.6914(3) 0.1722(5) 0.0732(17) Uani d . 1 . .
    N N9 0.66714(17) 0.9169(2) 0.1790(4) 0.0606(14) Uani d . 1 . .
    N N10 0.8535(2) 0.9358(3) 0.9186(5) 0.0723(17) Uani d . 1 . .
    N N11 0.72363(19) 0.6974(3) 0.9154(5) 0.0815(19) Uani d . 1 . .
    O O1 0.97175(11) 0.64181(16) 0.2889(3) 0.0445(9) Uani d . 1 . .
    O O2 1.03318(10) 0.68583(14) 0.2462(4) 0.0483(8) Uani d . 1 . .
    O O3 1.03391(12) 0.59050(16) 0.3044(3) 0.0515(10) Uani d . 1 . .
    O O5 0.88950(15) 0.77808(18) 0.3359(4) 0.0797(16) Uani d . 1 . .
    O O6 0.93894(13) 0.84568(19) 0.2913(3) 0.0678(13) Uani d . 1 . .
    O O14 0.7721(3) 0.5527(4) 0.0030(7) 0.185(5) Uani d . 1 . .
    O O15 0.7793(2) 0.5406(3) 0.1387(7) 0.155(4) Uani d . 1 . .
    O O16 0.7249(2) 0.5362(4) 0.0840(6) 0.143(3) Uani d . 1 . .
    O O20 0.92070(18) 0.8376(2) 0.4442(3) 0.0874(17) Uani d . 1 . .
    O O1W 0.88775(12) 0.65990(17) 0.3333(2) 0.0464(10) Uani d D 1 . .
    O O2W 0.86855(12) 0.54534(19) 0.3511(3) 0.0533(11) Uani d D 1 . .
    O O3W 0.85363(11) 0.59444(18) 0.1683(3) 0.0483(10) Uani d D 1 . .
    O O4W 0.89860(12) 0.49138(17) 0.1797(3) 0.0485(10) Uani d D 1 . .
    O O5W 0.96918(11) 0.54819(17) 0.1606(2) 0.0418(9) Uani d D 1 . .
    O O6W 0.95002(14) 0.52250(18) 0.3461(2) 0.0468(10) Uani d D 1 . .
    O O7W 0.91889(12) 0.66144(19) 0.1469(3) 0.0490(11) Uani d D 1 . .
    O O8W 0.7948(2) 0.5832(3) 0.3771(5) 0.0923(19) Uani d D 1 . .
    O O9W 0.94198(16) 0.8969(2) 0.6030(3) 0.0660(13) Uani d D 1 . .
    S S2 1.01437(4) 0.64533(6) 0.30545(9) 0.0351(3) Uani d . 1 . .
    S S5 0.90793(5) 0.83258(7) 0.35428(12) 0.0509(4) Uani d . 1 . .
    H H1W 0.8955(12) 0.6538(11) 0.3835(6) 0.076 Uiso d D 1 . .
    H H2W 0.8968(11) 0.68906(11) 0.3108(18) 0.076 Uiso d D 1 . .
    H H3W 0.8467(2) 0.5584(15) 0.3374(17) 0.076 Uiso d D 1 . .
    H H6W 0.8437(6) 0.6238(9) 0.1882(18) 0.076 Uiso d D 1 . .
    H H8W 0.8762(5) 0.4857(9) 0.199(2) 0.076 Uiso d D 1 . .
    H H9W 0.9625(6) 0.5555(17) 0.1100(2) 0.076 Uiso d D 1 . .
    H H10W 0.9884(2) 0.5665(14) 0.178(2) 0.076 Uiso d D 1 . .
    H H11W 0.955(2) 0.4895(9) 0.331(3) 0.076 Uiso d D 1 . .
    H H12W 0.950(2) 0.527(2) 0.3995(6) 0.076 Uiso d D 1 . .
    H H14W 0.89570(17) 0.6682(13) 0.133(2) 0.076 Uiso d D 1 . .
    H H16W 0.789(2) 0.6161(9) 0.390(4) 0.076 Uiso d D 1 . .
    H H17W 0.937(2) 0.884(2) 0.5539(16) 0.076 Uiso d D 1 . .
    H H18W 0.943(2) 0.8730(18) 0.642(3) 0.076 Uiso d D 1 . .
    H H15W 0.793(2) 0.5599(18) 0.417(3) 0.06(3) Uiso d D 1 . .
    H H5W 0.8410(5) 0.5651(7) 0.179(2) 0.14(4) Uiso d D 1 . .
    H H4W 0.8703(9) 0.51038(19) 0.347(2) 0.22(7) Uiso d D 1 . .
    H H7W 0.9160(8) 0.4709(4) 0.201(2) 0.15(5) Uiso d D 1 . .
    H H13W 0.9299(13) 0.6871(7) 0.1746(11) 0.15(5) Uiso d D 1 . .
loop_
    _atom_site_aniso_label
    _atom_site_aniso_U_11
    _atom_site_aniso_U_22
    _atom_site_aniso_U_33
    _atom_site_aniso_U_12
    _atom_site_aniso_U_13
    _atom_site_aniso_U_23
    C1 0.031(3) 0.034(3) 0.030(3) -0.004(2) -0.001(2) -0.001(2)
    C2 0.038(3) 0.038(3) 0.036(3) 0.010(2) -0.001(2) 0.000(2)
    C3 0.044(3) 0.049(4) 0.034(3) 0.001(3) -0.014(3) 0.003(3)
    C4 0.039(3) 0.038(3) 0.033(3) -0.006(3) 0.003(2) -0.004(2)
    C5 0.040(3) 0.036(3) 0.041(4) 0.006(3) -0.001(3) -0.009(3)
    C6 0.038(3) 0.038(3) 0.042(3) 0.005(2) -0.005(2) 0.000(3)
    C7 0.062(5) 0.076(6) 0.057(5) -0.003(4) 0.009(4) 0.022(4)
    C8 0.064(5) 0.069(5) 0.040(4) -0.021(4) -0.001(4) -0.001(4)
    C9 0.041(4) 0.040(4) 0.039(3) -0.002(3) 0.009(3) 0.005(3)
    C10 0.124(7) 0.049(5) 0.035(4) -0.016(4) 0.002(4) 0.003(3)
    C11 0.142(8) 0.058(5) 0.049(5) -0.013(5) -0.007(5) -0.005(4)
    C12 0.038(3) 0.045(4) 0.027(3) 0.005(3) -0.001(3) 0.001(3)
    C13 0.063(5) 0.080(6) 0.051(4) -0.030(4) 0.003(4) -0.008(4)
    C14 0.072(5) 0.108(7) 0.050(5) -0.028(5) -0.012(4) -0.021(5)
    C15 0.110(7) 0.078(7) 0.034(5) -0.015(5) 0.009(4) 0.001(4)
    C16 0.075(5) 0.072(5) 0.041(4) -0.029(4) 0.006(4) -0.006(4)
    C17 0.070(5) 0.057(5) 0.041(4) -0.012(4) 0.001(3) 0.017(4)
    C18 0.056(4) 0.047(4) 0.057(5) -0.019(4) -0.011(4) 0.001(4)
    C19 0.041(4) 0.038(4) 0.029(3) -0.001(3) -0.008(3) 0.006(3)
    C20 0.058(4) 0.067(5) 0.041(4) -0.024(4) 0.000(3) 0.010(3)
    C21 0.070(5) 0.073(5) 0.047(4) -0.027(4) -0.018(4) 0.003(4)
    C22 0.036(4) 0.040(4) 0.042(4) 0.011(3) -0.003(3) 0.001(4)
    C23 0.080(5) 0.060(5) 0.028(4) -0.022(4) -0.002(3) -0.001(3)
    C24 0.081(6) 0.071(6) 0.051(5) -0.028(5) 0.003(4) -0.009(4)
    C25 0.066(5) 0.043(4) 0.042(4) -0.010(3) 0.000(3) 0.004(3)
    C26 0.075(5) 0.055(5) 0.045(4) 0.002(4) 0.006(4) 0.011(4)
    C27 0.044(4) 0.108(7) 0.078(5) -0.015(5) -0.005(4) 0.012(5)
    C28 0.048(4) 0.067(5) 0.081(5) 0.006(4) 0.008(4) 0.019(4)
    C29 0.051(4) 0.048(4) 0.057(4) 0.003(3) 0.004(3) 0.004(3)
    C30 0.050(4) 0.054(4) 0.103(6) -0.007(3) -0.016(4) 0.012(4)
    C31 0.067(5) 0.057(5) 0.123(8) -0.014(4) -0.013(5) 0.013(5)
    C32 0.047(4) 0.047(4) 0.058(4) 0.000(3) -0.001(3) 0.018(3)
    C33 0.080(5) 0.052(4) 0.085(6) 0.005(4) 0.028(4) 0.007(4)
    C34 0.106(6) 0.047(4) 0.081(5) -0.002(4) 0.017(5) -0.003(4)
    C35 0.051(4) 0.059(5) 0.066(5) 0.005(4) -0.004(3) 0.013(4)
    C36 0.047(4) 0.047(4) 0.075(5) 0.004(3) -0.012(3) -0.002(4)
    C37 0.045(4) 0.060(5) 0.109(6) 0.004(3) 0.004(4) -0.007(4)
    C38 0.068(5) 0.055(5) 0.119(7) 0.010(4) -0.010(5) -0.010(5)
    C39 0.042(4) 0.086(6) 0.089(6) 0.006(4) -0.010(4) -0.014(5)
    C40 0.046(4) 0.049(4) 0.090(5) 0.006(3) -0.017(4) -0.001(4)
    C41 0.046(4) 0.054(4) 0.050(4) 0.001(3) -0.007(3) -0.006(3)
    C42 0.039(3) 0.053(4) 0.041(3) 0.002(3) -0.005(3) 0.003(3)
    C43 0.044(4) 0.065(5) 0.061(4) 0.007(3) -0.006(3) -0.008(3)
    C44 0.041(4) 0.078(6) 0.069(5) 0.008(4) -0.008(3) 0.008(4)
    C45 0.041(3) 0.049(4) 0.073(4) -0.005(3) -0.002(3) 0.006(3)
    C46 0.058(4) 0.045(4) 0.084(5) 0.005(3) 0.001(3) 0.001(3)
    C47 0.047(3) 0.036(3) 0.047(4) -0.008(3) 0.006(3) 0.000(3)
    C48 0.055(3) 0.046(3) 0.045(3) -0.005(2) -0.001(4) 0.003(4)
    C49 0.060(3) 0.057(4) 0.073(4) -0.001(3) -0.016(5) -0.008(5)
    C50 0.040(3) 0.041(4) 0.099(6) -0.007(3) -0.002(4) -0.012(4)
    C51 0.061(4) 0.058(5) 0.070(5) -0.004(4) 0.017(4) -0.009(4)
    C52 0.059(4) 0.058(4) 0.049(4) -0.006(3) 0.012(3) 0.007(3)
    Gd1 0.03323(11) 0.02543(11) 0.02617(10) -0.00137(9) 0.00040(18) -0.00023(17)
    N1 0.067(3) 0.053(3) 0.036(3) 0.003(3) -0.008(2) -0.011(2)
    N2 0.064(4) 0.056(4) 0.101(6) 0.008(3) -0.026(4) -0.001(4)
    N3 0.093(5) 0.069(5) 0.028(3) 0.011(4) 0.002(3) 0.005(3)
    N4 0.069(4) 0.077(5) 0.042(3) 0.011(3) -0.006(3) -0.008(3)
    N5 0.056(3) 0.058(4) 0.043(3) -0.007(3) -0.009(3) 0.011(3)
    N6 0.063(4) 0.070(4) 0.035(3) -0.005(3) 0.004(3) -0.006(3)
    N7 0.078(4) 0.063(4) 0.124(6) 0.023(4) -0.013(4) -0.020(4)
    N8 0.065(4) 0.067(4) 0.087(5) 0.022(3) -0.015(3) -0.005(4)
    N9 0.059(4) 0.056(4) 0.067(4) 0.010(3) 0.003(3) 0.008(3)
    N10 0.081(4) 0.055(4) 0.081(4) -0.014(3) 0.009(4) 0.010(3)
    N11 0.064(4) 0.076(5) 0.104(5) -0.019(4) -0.007(4) 0.011(4)
    O1 0.042(2) 0.044(2) 0.047(2) -0.0058(18) -0.0118(17) -0.0100(18)
    O2 0.056(2) 0.052(2) 0.0373(17) -0.0096(16) 0.003(3) 0.003(3)
    O3 0.063(3) 0.041(2) 0.051(2) 0.012(2) 0.000(2) -0.0114(19)
    O5 0.081(3) 0.033(3) 0.125(5) -0.003(2) -0.007(3) -0.002(3)
    O6 0.054(3) 0.068(3) 0.082(3) 0.004(2) 0.013(2) -0.004(3)
    O14 0.277(14) 0.140(7) 0.136(7) 0.073(7) 0.105(9) 0.027(7)
    O15 0.138(6) 0.094(5) 0.232(10) -0.034(5) -0.109(7) 0.059(6)
    O16 0.073(5) 0.174(8) 0.181(8) -0.017(5) -0.017(5) -0.019(7)
    O20 0.109(5) 0.089(4) 0.064(3) 0.024(3) -0.029(3) -0.009(3)
    O1W 0.069(3) 0.039(2) 0.031(2) -0.001(2) 0.010(2) -0.0043(17)
    O2W 0.053(3) 0.041(3) 0.066(3) 0.004(2) 0.020(2) 0.015(2)
    O3W 0.039(2) 0.036(2) 0.070(3) 0.0021(19) -0.010(2) 0.000(2)
    O4W 0.040(2) 0.039(2) 0.066(3) -0.002(2) 0.005(2) -0.010(2)
    O5W 0.038(2) 0.052(3) 0.036(2) -0.0039(19) -0.0014(17) -0.0115(19)
    O6W 0.066(3) 0.046(3) 0.028(2) 0.010(2) -0.002(2) 0.0045(18)
    O7W 0.055(3) 0.052(3) 0.040(2) -0.012(2) -0.017(2) 0.016(2)
    O8W 0.078(4) 0.086(5) 0.113(5) 0.030(4) 0.004(4) -0.014(5)
    O9W 0.078(3) 0.069(3) 0.052(3) 0.009(3) 0.004(3) 0.004(2)
    S2 0.0392(7) 0.0337(7) 0.0324(7) -0.0002(6) -0.0037(6) -0.0052(6)
    S5 0.0543(9) 0.0388(9) 0.0594(10) -0.0008(7) -0.0002(8) -0.0030(7)
_geom_special_details
;
All e.s.d.'s (except the e.s.d. in the dihedral angle between two l.s. planes)
are estimated using the full covariance matrix. The cell e.s.d.'s are taken
into account individually in the estimation of e.s.d.'s in distances, angles
and torsion angles; correlations between e.s.d.'s in cell parameters are only
used when they are defined by crystal symmetry. An approximate (isotropic)
treatment of cell e.s.d.'s is used for estimating e.s.d.'s involving l.s.
planes.
;
loop_
    _geom_bond_atom_site_label_1
    _geom_bond_atom_site_label_2
    _geom_bond_site_symmetry_2
    _geom_bond_distance
    _geom_bond_publ_flag
    C1 C2 . 1.371(7) ?
    C1 C6 . 1.389(7) ?
    C1 S2 . 1.763(5) ?
    C2 C3 . 1.380(8) ?
    C2 H2 . 0.9300 ?
    C3 C4 . 1.396(8) ?
    C3 H3 . 0.9300 ?
    C4 N1 . 1.382(7) ?
    C4 C5 . 1.388(8) ?
    C5 C6 . 1.372(8) ?
    C5 H5 . 0.9300 ?
    C6 H6 . 0.9300 ?
    C7 N3 . 1.324(10) ?
    C7 C8 . 1.380(11) ?
    C7 H7 . 0.9300 ?
    C8 C9 . 1.380(9) ?
    C8 H8 . 0.9300 ?
    C9 C10 . 1.380(10) ?
    C9 C12 . 1.465(8) ?
    C10 C11 . 1.379(10) ?
    C10 H10 . 0.9300 ?
    C11 N3 . 1.312(10) ?
    C11 H11 . 0.9300 ?
    C12 C13 . 1.361(9) ?
    C12 C16 . 1.373(9) ?
    C13 C14 . 1.372(11) ?
    C13 H13 . 0.9300 ?
    C14 N4 . 1.302(10) ?
    C14 H14 . 0.9300 ?
    C15 N4 . 1.302(10) ?
    C15 C16 . 1.391(10) ?
    C15 H15 . 0.9300 ?
    C16 H16 . 0.9300 ?
    C17 N5 . 1.325(9) ?
    C17 C18 . 1.376(10) ?
    C17 H17 . 0.9300 ?
    C18 C19 . 1.377(9) ?
    C18 H18 . 0.9300 ?
    C19 C20 . 1.392(9) ?
    C19 C22 . 1.489(6) ?
    C20 C21 . 1.383(10) ?
    C20 H20 . 0.9300 ?
    C21 N5 . 1.307(9) ?
    C21 H21 . 0.9300 ?
    C22 C25 . 1.388(9) ?
    C22 C23 . 1.377(9) ?
    C23 C24 . 1.384(10) ?
    C23 H23 . 0.9300 ?
    C24 N6 . 1.322(10) ?
    C24 H24 . 0.9300 ?
    C25 C26 . 1.376(9) ?
    C25 H25 . 0.9300 ?
    C26 N6 . 1.320(9) ?
    C26 H26 . 0.9300 ?
    C27 N11 . 1.322(10) ?
    C27 C28 . 1.381(10) ?
    C27 H27 . 0.9300 ?
    C28 C29 . 1.375(9) ?
    C28 H28 . 0.9300 ?
    C29 C30 . 1.376(9) ?
    C29 C32 . 1.481(9) ?
    C30 C31 . 1.380(10) ?
    C30 H30 . 0.9300 ?
    C31 N11 . 1.321(9) ?
    C31 H31 . 0.9300 ?
    C32 C36 . 1.385(9) ?
    C32 C33 . 1.377(10) ?
    C33 C34 . 1.395(10) ?
    C33 H33 . 0.9300 ?
    C34 N10 . 1.310(10) ?
    C34 H34 . 0.9300 ?
    C35 N10 . 1.335(9) ?
    C35 C36 . 1.369(9) ?
    C35 H35 . 0.9300 ?
    C36 H36 . 0.9300 ?
    C37 C38 . 1.367(9) ?
    C37 C41 . 1.384(9) ?
    C37 H37 . 0.9300 ?
    C38 N8 . 1.314(9) ?
    C38 H38 . 0.9300 ?
    C39 N8 . 1.335(9) ?
    C39 C40 . 1.361(9) ?
    C39 H39 . 0.9300 ?
    C40 C41 . 1.382(9) ?
    C40 H40 . 0.9300 ?
    C41 C42 . 1.468(8) ?
    C42 C43 . 1.396(8) ?
    C42 C45 . 1.391(8) ?
    C43 C44 . 1.369(9) ?
    C43 H43 . 0.9300 ?
    C44 N9 . 1.317(9) ?
    C44 H44 . 0.9300 ?
    C45 C46 . 1.389(9) ?
    C45 H45 . 0.9300 ?
    C46 N9 . 1.316(9) ?
    C46 H46 . 0.9300 ?
    C47 C48 . 1.355(10) ?
    C47 C52 . 1.372(8) ?
    C47 S5 . 1.773(6) ?
    C48 C49 . 1.382(8) ?
    C48 H48 . 0.9300 ?
    C49 C50 . 1.369(11) ?
    C49 H49 . 0.9300 ?
    C50 N7 . 1.381(8) ?
    C50 C51 . 1.378(10) ?
    C51 C52 . 1.381(10) ?
    C51 H51 . 0.9300 ?
    C52 H52 . 0.9300 ?
    Gd1 O6W . 2.375(4) y
    Gd1 O2W . 2.373(4) y
    Gd1 O1W . 2.389(4) y
    Gd1 O3W . 2.392(4) y
    Gd1 O7W . 2.391(4) y
    Gd1 O5W . 2.401(4) y
    Gd1 O1 . 2.434(4) y
    Gd1 O4W . 2.440(4) y
    N1 H1A . 0.8600 ?
    N1 H1B . 0.8600 ?
    N2 O16 . 1.176(8) ?
    N2 O14 . 1.184(10) ?
    N2 O15 . 1.190(9) ?
    N7 H7A . 0.8600 ?
    N7 H7B . 0.8600 ?
    O1 S2 . 1.453(4) ?
    O2 S2 . 1.450(4) ?
    O3 S2 . 1.438(4) ?
    O5 S5 . 1.441(5) ?
    O6 S5 . 1.446(5) ?
    O20 S5 . 1.437(5) ?
    O1W H1W . 0.819(17) ?
    O1W H2W . 0.820(19) ?
    O2W H3W . 0.820(17) ?
    O2W H4W . 0.820(7) ?
    O3W H6W . 0.82(2) ?
    O3W H5W . 0.821(18) ?
    O4W H8W . 0.82(2) ?
    O4W H7W . 0.82(2) ?
    O5W H9W . 0.819(11) ?
    O5W H10W . 0.82(2) ?
    O6W H11W . 0.82(3) ?
    O6W H12W . 0.819(12) ?
    O8W H16W . 0.82(3) ?
    O8W H15W . 0.82(4) ?
    O9W H17W . 0.82(3) ?
    O9W H18W . 0.82(4) ?
loop_
    _geom_angle_atom_site_label_1
    _geom_angle_atom_site_label_2
    _geom_angle_atom_site_label_3
    _geom_angle_site_symmetry_1
    _geom_angle_site_symmetry_3
    _geom_angle
    _geom_angle_publ_flag
    C2 C1 C6 . . 119.1(5) ?
    C2 C1 S2 . . 120.7(4) ?
    C6 C1 S2 . . 120.2(4) ?
    C1 C2 C3 . . 120.6(5) ?
    C1 C2 H2 . . 119.7 ?
    C3 C2 H2 . . 119.7 ?
    C2 C3 C4 . . 120.7(5) ?
    C2 C3 H3 . . 119.6 ?
    C4 C3 H3 . . 119.6 ?
    N1 C4 C3 . . 120.4(5) ?
    N1 C4 C5 . . 121.5(5) ?
    C3 C4 C5 . . 118.1(5) ?
    C6 C5 C4 . . 120.9(5) ?
    C6 C5 H5 . . 119.5 ?
    C4 C5 H5 . . 119.5 ?
    C5 C6 C1 . . 120.5(5) ?
    C5 C6 H6 . . 119.7 ?
    C1 C6 H6 . . 119.7 ?
    N3 C7 C8 . . 124.3(7) ?
    N3 C7 H7 . . 117.9 ?
    C8 C7 H7 . . 117.9 ?
    C7 C8 C9 . . 120.4(7) ?
    C7 C8 H8 . . 119.8 ?
    C9 C8 H8 . . 119.8 ?
    C8 C9 C10 . . 115.0(6) ?
    C8 C9 C12 . . 122.8(7) ?
    C10 C9 C12 . . 122.2(7) ?
    C11 C10 C9 . . 120.5(7) ?
    C11 C10 H10 . . 119.8 ?
    C9 C10 H10 . . 119.8 ?
    N3 C11 C10 . . 124.4(8) ?
    N3 C11 H11 . . 117.8 ?
    C10 C11 H11 . . 117.8 ?
    C13 C12 C16 . . 116.4(6) ?
    C13 C12 C9 . . 122.8(7) ?
    C16 C12 C9 . . 120.7(7) ?
    C12 C13 C14 . . 120.0(7) ?
    C12 C13 H13 . . 120.0 ?
    C14 C13 H13 . . 120.0 ?
    N4 C14 C13 . . 124.5(7) ?
    N4 C14 H14 . . 117.8 ?
    C13 C14 H14 . . 117.8 ?
    N4 C15 C16 . . 124.5(8) ?
    N4 C15 H15 . . 117.7 ?
    C16 C15 H15 . . 117.7 ?
    C12 C16 C15 . . 118.6(7) ?
    C12 C16 H16 . . 120.7 ?
    C15 C16 H16 . . 120.7 ?
    N5 C17 C18 . . 123.2(7) ?
    N5 C17 H17 . . 118.4 ?
    C18 C17 H17 . . 118.4 ?
    C17 C18 C19 . . 121.5(7) ?
    C17 C18 H18 . . 119.2 ?
    C19 C18 H18 . . 119.2 ?
    C20 C19 C18 . . 115.0(6) ?
    C20 C19 C22 . . 121.0(7) ?
    C18 C19 C22 . . 124.0(7) ?
    C21 C20 C19 . . 118.9(7) ?
    C21 C20 H20 . . 120.5 ?
    C19 C20 H20 . . 120.5 ?
    N5 C21 C20 . . 125.7(7) ?
    N5 C21 H21 . . 117.2 ?
    C20 C21 H21 . . 117.1 ?
    C25 C22 C23 . . 116.3(7) ?
    C25 C22 C19 . . 122.6(7) ?
    C23 C22 C19 . . 121.1(7) ?
    C24 C23 C22 . . 119.1(7) ?
    C24 C23 H23 . . 120.4 ?
    C22 C23 H23 . . 120.4 ?
    N6 C24 C23 . . 124.4(8) ?
    N6 C24 H24 . . 117.8 ?
    C23 C24 H24 . . 117.8 ?
    C22 C25 C26 . . 120.2(7) ?
    C22 C25 H25 . . 119.9 ?
    C26 C25 H25 . . 119.9 ?
    N6 C26 C25 . . 123.4(7) ?
    N6 C26 H26 . . 118.3 ?
    C25 C26 H26 . . 118.3 ?
    N11 C27 C28 . . 124.1(7) ?
    N11 C27 H27 . . 118.0 ?
    C28 C27 H27 . . 118.0 ?
    C29 C28 C27 . . 119.2(7) ?
    C29 C28 H28 . . 120.4 ?
    C27 C28 H28 . . 120.4 ?
    C30 C29 C28 . . 117.1(6) ?
    C30 C29 C32 . . 120.5(6) ?
    C28 C29 C32 . . 122.4(6) ?
    C31 C30 C29 . . 119.3(7) ?
    C31 C30 H30 . . 120.4 ?
    C29 C30 H30 . . 120.4 ?
    N11 C31 C30 . . 124.1(8) ?
    N11 C31 H31 . . 118.0 ?
    C30 C31 H31 . . 118.0 ?
    C36 C32 C33 . . 117.4(6) ?
    C36 C32 C29 . . 119.6(6) ?
    C33 C32 C29 . . 123.0(6) ?
    C32 C33 C34 . . 118.5(7) ?
    C32 C33 H33 . . 120.7 ?
    C34 C33 H33 . . 120.7 ?
    N10 C34 C33 . . 124.4(8) ?
    N10 C34 H34 . . 117.8 ?
    C33 C34 H34 . . 117.8 ?
    N10 C35 C36 . . 124.0(7) ?
    N10 C35 H35 . . 118.0 ?
    C36 C35 H35 . . 118.0 ?
    C35 C36 C32 . . 119.4(7) ?
    C35 C36 H36 . . 120.3 ?
    C32 C36 H36 . . 120.3 ?
    C38 C37 C41 . . 121.1(7) ?
    C38 C37 H37 . . 119.4 ?
    C41 C37 H37 . . 119.4 ?
    N8 C38 C37 . . 123.5(7) ?
    N8 C38 H38 . . 118.3 ?
    C37 C38 H38 . . 118.3 ?
    N8 C39 C40 . . 123.5(7) ?
    N8 C39 H39 . . 118.3 ?
    C40 C39 H39 . . 118.3 ?
    N8 C39 H14W . . 71.8(5) ?
    C40 C39 H14W . . 162.6(6) ?
    H39 C39 H14W . . 47.3 ?
    C39 C40 C41 . . 120.9(7) ?
    C39 C40 H40 . . 119.5 ?
    C41 C40 H40 . . 119.5 ?
    C37 C41 C40 . . 114.7(6) ?
    C37 C41 C42 . . 122.7(6) ?
    C40 C41 C42 . . 122.6(6) ?
    C43 C42 C45 . . 116.4(6) ?
    C43 C42 C41 . . 121.5(6) ?
    C45 C42 C41 . . 122.1(5) ?
    C44 C43 C42 . . 118.8(7) ?
    C44 C43 H43 . . 120.6 ?
    C42 C43 H43 . . 120.6 ?
    N9 C44 C43 . . 125.0(7) ?
    N9 C44 H44 . . 117.5 ?
    C43 C44 H44 . . 117.5 ?
    C46 C45 C42 . . 119.6(6) ?
    C46 C45 H45 . . 120.2 ?
    C42 C45 H45 . . 120.2 ?
    N9 C46 C45 . . 123.3(7) ?
    N9 C46 H46 . . 118.3 ?
    C45 C46 H46 . . 118.3 ?
    C48 C47 C52 . . 118.6(6) ?
    C48 C47 S5 . . 120.9(5) ?
    C52 C47 S5 . . 120.4(5) ?
    C47 C48 C49 . . 121.3(8) ?
    C47 C48 H48 . . 119.3 ?
    C49 C48 H48 . . 119.3 ?
    C50 C49 C48 . . 120.9(9) ?
    C50 C49 H49 . . 119.6 ?
    C48 C49 H49 . . 119.6 ?
    C49 C50 N7 . . 120.4(8) ?
    C49 C50 C51 . . 117.6(7) ?
    N7 C50 C51 . . 122.0(7) ?
    C52 C51 C50 . . 121.3(7) ?
    C52 C51 H51 . . 119.3 ?
    C50 C51 H51 . . 119.3 ?
    C51 C52 C47 . . 120.2(6) ?
    C51 C52 H52 . . 119.9 ?
    C47 C52 H52 . . 119.9 ?
    O6W Gd1 O2W . . 71.80(15) ?
    O6W Gd1 O1W . . 107.07(14) ?
    O2W Gd1 O1W . . 70.93(15) ?
    O6W Gd1 O3W . . 144.17(16) ?
    O2W Gd1 O3W . . 79.51(15) ?
    O1W Gd1 O3W . . 82.48(14) ?
    O6W Gd1 O7W . . 146.10(15) ?
    O2W Gd1 O7W . . 138.36(14) ?
    O1W Gd1 O7W . . 78.38(14) ?
    O3W Gd1 O7W . . 68.99(14) ?
    O6W Gd1 O5W . . 76.42(13) ?
    O2W Gd1 O5W . . 137.30(14) ?
    O1W Gd1 O5W . . 147.41(14) ?
    O3W Gd1 O5W . . 114.14(14) ?
    O7W Gd1 O5W . . 81.94(14) ?
    O6W Gd1 O1 . . 77.38(15) ?
    O2W Gd1 O1 . . 123.49(14) ?
    O1W Gd1 O1 . . 74.70(13) ?
    O3W Gd1 O1 . . 137.76(14) ?
    O7W Gd1 O1 . . 71.85(14) ?
    O5W Gd1 O1 . . 74.60(13) ?
    O6W Gd1 O4W . . 81.63(15) ?
    O2W Gd1 O4W . . 79.08(15) ?
    O1W Gd1 O4W . . 143.66(14) ?
    O3W Gd1 O4W . . 72.10(15) ?
    O7W Gd1 O4W . . 114.26(15) ?
    O5W Gd1 O4W . . 68.59(13) ?
    O1 Gd1 O4W . . 140.92(13) ?
    C4 N1 H1A . . 120.0 ?
    C4 N1 H1B . . 120.0 ?
    H1A N1 H1B . . 120.0 ?
    O16 N2 O14 . . 119.8(10) ?
    O16 N2 O15 . . 116.1(10) ?
    O14 N2 O15 . . 124.0(10) ?
    C7 N3 C11 . . 115.4(7) ?
    C14 N4 C15 . . 115.8(7) ?
    C21 N5 C17 . . 115.6(6) ?
    C26 N6 C24 . . 116.5(6) ?
    C50 N7 H7A . . 120.0 ?
    C50 N7 H7B . . 120.0 ?
    H7A N7 H7B . . 120.0 ?
    C38 N8 C39 . . 116.3(6) ?
    C38 N8 H14W . . 158.5(9) ?
    C39 N8 H14W . . 83.6(7) ?
    C46 N9 C44 . . 116.9(6) ?
    C34 N10 C35 . . 116.3(7) ?
    C27 N11 C31 . . 116.1(7) ?
    S2 O1 Gd1 . . 148.1(2) ?
    S2 O2 H13W . . 77.1(2) ?
    Gd1 O1W H1W . . 105(2) ?
    Gd1 O1W H2W . . 104.8(18) ?
    H1W O1W H2W . . 115(3) ?
    Gd1 O2W H3W . . 106.0(19) ?
    Gd1 O2W H4W . . 106(2) ?
    H3W O2W H4W . . 115(3) ?
    Gd1 O3W H6W . . 104.7(17) ?
    Gd1 O3W H5W . . 104.4(16) ?
    H6W O3W H5W . . 115(2) ?
    Gd1 O4W H8W . . 101.1(17) ?
    Gd1 O4W H7W . . 100.8(14) ?
    H8W O4W H7W . . 115(3) ?
    Gd1 O5W H9W . . 103.9(17) ?
    Gd1 O5W H10W . . 104.1(18) ?
    H9W O5W H10W . . 114(3) ?
    Gd1 O6W H11W . . 118(4) ?
    Gd1 O6W H12W . . 122(4) ?
    H11W O6W H12W . . 114(5) ?
    H16W O8W H15W . . 116(5) ?
    H17W O9W H18W . . 115(4) ?
    O3 S2 O2 . . 112.1(2) ?
    O3 S2 O1 . . 113.3(2) ?
    O2 S2 O1 . . 110.9(2) ?
    O3 S2 C1 . . 107.7(2) ?
    O2 S2 C1 . . 107.1(3) ?
    O1 S2 C1 . . 105.3(2) ?
    O20 S5 O6 . . 113.5(3) ?
    O20 S5 O5 . . 112.6(4) ?
    O6 S5 O5 . . 111.5(3) ?
    O20 S5 C47 . . 106.7(3) ?
    O6 S5 C47 . . 105.2(3) ?
    O5 S5 C47 . . 106.7(3) ?
loop_
    _geom_hbond_atom_site_label_D
    _geom_hbond_atom_site_label_H
    _geom_hbond_atom_site_label_A
    _geom_hbond_site_symmetry_A
    _geom_hbond_distance_DH
    _geom_hbond_distance_HA
    _geom_hbond_distance_DA
    _geom_hbond_angle_DHA
    O1W H1W N6 . 0.819(17) 2.12(2) 2.770(7) 136(3)
    O1W H2W O5 . 0.820(19) 2.127(5) 2.759(6) 134(3)
    O2W H3W O8W . 0.820(17) 1.932(14) 2.657(7) 147(2)
    O3W H6W N8 . 0.82(2) 1.991(10) 2.728(7) 149.2(17)
    O4W H8W N9 4_645 0.82(2) 2.19(2) 2.807(7) 132.5(5)
    O5W H9W N4 1_554 0.819(11) 1.864(8) 2.647(7) 159.4(16)
    O5W H10W O3 . 0.82(2) 2.51(2) 3.236(6) 148(4)
    O5W H10W O1 . 0.82(2) 2.50(3) 2.931(5) 114.2(16)
    O6W H11W O3 2_765 0.82(3) 1.95(3) 2.765(6) 175(5)
    O6W H12W N3 . 0.819(12) 1.899(8) 2.719(7) 178(8)
    O7W H13W N1 6_764 0.82(3) 2.193(16) 2.902(7) 145(3)
    O7W H14W N5 1_554 0.821(12) 2.37(4) 2.758(7) 110(3)
    O7W H14W O3W . 0.821(12) 2.289(14) 2.709(6) 112(3)
    O8W H16W N11 8_644 0.82(3) 1.98(3) 2.798(9) 176(6)
    O9W H17W O20 . 0.82(3) 2.06(4) 2.873(7) 169(6)
    O9W H18W O2 6_765 0.82(4) 2.24(5) 3.028(7) 161(7)
    N1 H1A O6 6_765 0.86 2.22 2.972(7) 146
    N1 H1B O2 6_765 0.86 2.14 2.958(6) 159
    N7 H7B O14 5 0.86 2.51 3.289(12) 151
    N7 H7A O15 4_655 0.86 2.63 3.345(12) 141
    N7 H7A O16 4_655 0.86 2.46 3.302(13) 167
