# Supplementary material for: (4-Amino­benzene­sulfonato)­hepta­aqua­gadolinium(III) 4-amino­benzene­sulfonate nitrate 4,4′-bipyridyl tetra­solvate dihydrate
Source: Acta Crystallogr Sect E Struct Rep Online. 2010 Jun 5;66(Pt 7):m740–1. doi: 10.1107/S1600536810020520 (PMC3006889; doi:10.1107/S1600536810020520)
Supplement: Supplementary file 2 [file e-66-0m740-Isup2.hkl]

# 
# h,k,l, Fc-squared, Fo-squared, sigma(Fo-squared) and status flag 
# 
data_I
_shelx_title ' Aba2 in Aba2' 
_shelx_refln_list_code          4 
_shelx_F_calc_maximum      905.27 
_exptl_crystal_F_000      5528.00 
_reflns_d_resolution_high  0.8409 
 
loop_ 
 _symmetry_equiv_pos_as_xyz 
 'x, y, z' 
 '-x, -y, z' 
 'x+1/2, -y+1/2, z' 
 '-x+1/2, y+1/2, z' 
 'x, y+1/2, z+1/2' 
 '-x, -y+1/2, z+1/2' 
 'x+1/2, -y+1, z+1/2' 
 '-x+1/2, y+1, z+1/2' 
 
_cell_length_a    33.5289 
_cell_length_b    23.3375 
_cell_length_c    15.2046 
_cell_angle_alpha  90.000 
_cell_angle_beta   90.000 
_cell_angle_gamma  90.000 
 
_shelx_F_squared_multiplier     1.000 
 
loop_ 
 _refln_index_h 
 _refln_index_k 
 _refln_index_l 
 _refln_F_squared_calc 
 _refln_F_squared_meas 
 _refln_F_squared_sigma 
 _refln_observed_status 
   0   0 -18    23024.36    24534.61   1976.22 o 
   2   0 -18     7442.64     8644.64   1344.81 o 
   0   2 -18     2744.22     2080.34    585.29 o 
   1   2 -18     1568.33     1375.14    389.99 o 
   2   2 -18      243.72      743.20    373.38 o 
   1   1 -17     9648.28    10151.87    637.42 o 
   2   1 -17      837.97     1125.86    353.63 o 
   3   1 -17      293.59      332.06    307.14 o 
   4   1 -17     1760.38     1758.59    377.70 o 
   5   1 -17     6954.04     7837.93    806.28 o 
   6   1 -17      330.05      221.91    684.71 o 
   7   1 -17     5846.88     6428.85   1131.61 o 
   8   1 -17     6276.84     7019.26   1148.01 o 
   9   1 -17      646.80     1156.21    787.21 o 
  10   1 -17     7468.14     5854.85   1139.81 o 
  11   1 -17    13306.84    12578.91   1558.01 o 
  12   1 -17      530.17     1540.96    579.75 o 
  13   1 -17     8780.48     9348.03    996.50 o 
   1   3 -17      990.06     1422.54    410.27 o 
   2   3 -17    11970.59    12204.37    810.54 o 
   3   3 -17     1608.01     2447.05    456.83 o 
   4   3 -17     9227.09    10018.84    909.84 o 
   5   3 -17     3384.02     3846.28    655.13 o 
   6   3 -17      147.77     -132.21    425.91 o 
   7   3 -17      281.79        6.38    557.60 o 
   8   3 -17    18041.43    16449.34   1705.61 o 
   9   3 -17      207.71      929.76    516.60 o 
  10   3 -17    11616.28    12876.79   1086.25 o 
  11   3 -17       35.74     -194.86    477.07 o 
  12   3 -17      108.74      494.11    411.43 o 
   1   5 -17    10671.37    11637.12    971.10 o 
   2   5 -17     5015.86     5641.44    744.69 o 
   3   5 -17       64.16      409.29    498.55 o 
   4   5 -17     2654.33     3549.42    914.31 o 
   5   5 -17    11090.45    12110.07   1023.16 o 
   6   5 -17      551.24      833.72    559.21 o 
   7   5 -17     5489.24     6645.06    724.08 o 
   8   5 -17     3730.52     4112.30    567.07 o 
   9   5 -17      242.79       67.04    459.96 o 
  10   5 -17     1048.39     1015.87    446.49 o 
  11   5 -17     8937.27     9176.77    763.48 o 
   1   7 -17     5719.23     5574.42   1145.75 o 
   2   7 -17     6156.32     7247.67    675.22 o 
   3   7 -17     1010.18      966.41    420.90 o 
   4   7 -17     4761.69     3833.82    551.32 o 
   5   7 -17    14908.84    16228.14   1685.11 o 
   6   7 -17      211.76     1159.66    445.35 o 
   7   7 -17     9839.54    10983.96   1112.30 o 
   8   7 -17     1865.89     2364.65    507.18 o 
   9   7 -17      176.41      -83.28    384.74 o 
   1   9 -17      251.80     1110.68    373.80 o 
   2   9 -17    13407.15    13373.78   1221.64 o 
   3   9 -17      318.52      494.90    399.63 o 
   4   9 -17    12878.09    10516.65    825.18 o 
   0   0 -16    24140.42    26215.62   1918.82 o 
   2   0 -16     5199.27     5964.23    689.71 o 
   4   0 -16     4335.38     3684.30    599.60 o 
   6   0 -16    13694.24    13087.31   1312.01 o 
  12   0 -16    21005.00    20696.98   1877.82 o 
  14   0 -16     2974.34     2771.62    918.41 o 
  16   0 -16     5800.25     5686.29    792.57 o 
  18   0 -16    11765.08    10561.82   1098.81 o 
   0   2 -16     3875.41     4001.63    844.61 o 
   1   2 -16     3639.14     3324.11    476.74 o 
   2   2 -16     1218.95     1347.20    405.78 o 
   3   2 -16    10987.26    10530.32    724.32 o 
   4   2 -16     3152.16     3763.66    484.24 o 
   5   2 -16     2362.88     1969.39    415.31 o 
   6   2 -16     6176.18     6960.63    746.30 o 
   7   2 -16     8738.93     9232.41    951.21 o 
   8   2 -16      609.99     1203.64    664.21 o 
   9   2 -16    19268.76    19119.37   1220.81 o 
  10   2 -16     4013.41     3311.23    508.05 o 
  11   2 -16     4011.35     4596.81    558.78 o 
  12   2 -16     6067.41     7048.10   1344.81 o 
  13   2 -16     2088.96     2762.44    502.63 o 
  14   2 -16      213.34      739.03    413.35 o 
  15   2 -16     7647.47     7207.07    700.30 o 
  16   2 -16     2663.64     2742.27    539.16 o 
  17   2 -16      574.33      342.70    680.74 o 
  18   2 -16     3376.14     2721.74    567.54 o 
   0   4 -16     7893.19     7470.26   1082.41 o 
   1   4 -16     5249.48     5587.95    695.73 o 
   2   4 -16     4630.19     5779.45    692.88 o 
   3   4 -16    15151.08    16930.82   1133.56 o 
   4   4 -16      581.96      466.20    309.22 o 
   5   4 -16     3808.07     4238.45    525.47 o 
   6   4 -16     1857.68     1411.95    412.11 o 
   7   4 -16     5263.25     5114.67    560.39 o 
   8   4 -16      592.42      769.97    379.95 o 
   9   4 -16    16316.09    15418.99    786.85 o 
  10   4 -16     1630.85     1947.67    450.73 o 
  11   4 -16     1922.94     1311.91    465.77 o 
  12   4 -16     3977.31     3486.05    532.56 o 
  13   4 -16     5443.09     5940.43    637.03 o 
  14   4 -16      858.29     1050.41    372.84 o 
  15   4 -16    12811.05    13288.46    794.72 o 
  16   4 -16     1037.33     1298.18    400.47 o 
  17   4 -16      873.36      808.37    380.96 o 
   0   6 -16    16454.24    17983.43   1168.51 o 
   1   6 -16       37.09      -97.70    287.61 o 
   2   6 -16     4532.90     4569.91    465.95 o 
   3   6 -16      312.36      363.02    354.76 o 
   4   6 -16     9295.60    11227.02    759.64 o 
   5   6 -16      101.04      435.76    359.30 o 
   6   6 -16    26003.46    24182.37   1137.09 o 
   7   6 -16      359.29      442.79    360.36 o 
   8   6 -16     4361.01     3778.33    536.86 o 
   9   6 -16       57.52     -241.58    343.95 o 
  10   6 -16     5964.86     5780.94    622.11 o 
  11   6 -16      592.09     1034.54    445.01 o 
  12   6 -16    16384.16    15018.69    945.23 o 
  13   6 -16      610.37     1104.54    446.92 o 
  14   6 -16      846.40      708.40    408.94 o 
  15   6 -16      654.87      830.85    378.12 o 
  16   6 -16     6344.76     6375.63    634.40 o 
   0   8 -16     6003.73     7437.20    806.98 o 
   1   8 -16     6182.43     6897.13    897.01 o 
   2   8 -16      982.08      995.65    409.96 o 
   3   8 -16    17766.33    17305.51    987.80 o 
   4   8 -16     1120.02     1797.39    533.82 o 
   5   8 -16     4370.76     5109.57    606.96 o 
   6   8 -16     5283.90     6208.10    716.91 o 
   7   8 -16     2767.09     2742.35    520.06 o 
   8   8 -16     1678.43     1679.29    451.84 o 
   9   8 -16    10493.07    10752.20    790.64 o 
  10   8 -16      251.43      213.73    379.65 o 
  11   8 -16      380.61      282.14    393.99 o 
  12   8 -16     1706.43     1801.55    643.71 o 
  13   8 -16     5527.93     4953.43    753.18 o 
  14   8 -16      254.91      202.89    495.12 o 
   0  10 -16     4833.11     6732.26   1139.81 o 
   1  10 -16     3245.92     3220.63    535.56 o 
   2  10 -16     1771.03      716.45    442.71 o 
   3  10 -16    12480.67    12203.36    860.96 o 
   4  10 -16     2486.35     1819.25    571.83 o 
   5  10 -16     2034.42     2489.01    501.52 o 
   6  10 -16     5974.26     7919.29    986.18 o 
   7  10 -16     3596.96     3806.35    800.53 o 
   8  10 -16      905.13      947.61    448.41 o 
   9  10 -16    10555.48    10225.63    906.44 o 
  10  10 -16     1033.84      496.23    418.10 o 
  11  10 -16     1498.10     1209.13    469.87 o 
   0  12 -16    15434.69    13808.92   1599.01 o 
   1  12 -16      140.00      608.76    733.91 o 
   2  12 -16     2865.61     3037.97    549.91 o 
   3  12 -16       71.73     -157.76    378.93 o 
   4  12 -16     4196.91     3904.29    821.68 o 
   5  12 -16      145.36      160.75    403.18 o 
   6  12 -16    13271.99    14044.33    927.00 o 
   1   1 -15    22898.62    22834.45   1020.94 o 
   2   1 -15     5101.52     5740.24    558.53 o 
   3   1 -15       31.01      103.11    287.92 o 
   4   1 -15     2293.83     2709.05    418.68 o 
   5   1 -15    17591.13    16390.70    846.95 o 
   6   1 -15      556.35      820.98    413.09 o 
   7   1 -15    10480.20     8580.04    621.62 o 
   8   1 -15     5135.25     4692.75    587.99 o 
   9   1 -15     1211.86     1492.41    631.41 o 
  10   1 -15     5476.61     6683.06    967.61 o 
  11   1 -15    15582.97    14893.62   1053.58 o 
  12   1 -15      154.77      136.58    325.19 o 
  13   1 -15     9574.25     9881.36    778.79 o 
  14   1 -15     1096.11     1565.01    409.52 o 
  15   1 -15      827.24      655.10    319.14 o 
  16   1 -15     1472.72     1777.48    387.92 o 
  17   1 -15    13442.58    14583.12    774.81 o 
  18   1 -15      702.25      749.67    356.35 o 
  19   1 -15     5120.24     5503.31    557.49 o 
  20   1 -15     3923.16     4026.74    496.07 o 
  21   1 -15      684.73      806.25    373.54 o 
  22   1 -15      761.53      643.60    393.57 o 
   1   3 -15     1776.01     1344.34    363.00 o 
   2   3 -15    20422.74    19928.01    956.33 o 
   3   3 -15      675.13      694.99    343.94 o 
   4   3 -15    15194.51    15061.61    692.06 o 
   5   3 -15     1137.71      969.09    298.32 o 
   6   3 -15       53.75     -111.16    259.73 o 
   7   3 -15     1029.48     1378.65    370.93 o 
   8   3 -15    19797.50    19762.74    952.58 o 
   9   3 -15      592.79      630.43    338.30 o 
  10   3 -15    13513.23    13809.21    948.05 o 
  11   3 -15      201.50     -237.39    413.71 o 
  12   3 -15      231.28      446.93    361.37 o 
  13   3 -15       90.52      679.27    365.01 o 
  14   3 -15    15886.24    14150.66    907.01 o 
  15   3 -15       96.23      124.51    369.77 o 
  16   3 -15     9037.51     9986.27    783.33 o 
  17   3 -15       37.55     -335.53    335.53 o 
  18   3 -15     2119.70     2627.09    444.82 o 
  19   3 -15        4.38     -112.17    339.99 o 
  20   3 -15    14979.86    16630.77    956.63 o 
  21   3 -15       42.08      722.60    372.44 o 
   1   5 -15    15517.45    16470.26    731.33 o 
   2   5 -15     4955.99     6496.23    576.38 o 
   3   5 -15        8.21        1.19    301.01 o 
   4   5 -15     6531.83     5980.00    574.11 o 
   5   5 -15    11254.32    10859.36    737.63 o 
   6   5 -15      115.82      297.20    337.08 o 
   7   5 -15     9820.79    10239.77    700.65 o 
   8   5 -15     5893.38     5374.01    562.20 o 
   9   5 -15      630.30      520.17    310.68 o 
  10   5 -15     5888.42     6523.34    523.02 o 
  11   5 -15     8877.73     8536.42    596.14 o 
  12   5 -15     2191.60     2366.97    466.68 o 
  13   5 -15     8483.14     8901.45    723.77 o 
  14   5 -15    10573.68     7766.63    919.73 o 
  15   5 -15      145.35      119.10    327.38 o 
  16   5 -15     4897.42     5545.30    545.01 o 
  17   5 -15     9844.06    10159.10    685.10 o 
  18   5 -15      748.63      906.27    384.17 o 
  19   5 -15     5664.87     5075.34    550.19 o 
  20   5 -15     2840.78     2617.14    474.29 o 
  21   5 -15      698.02      711.18    401.65 o 
   1   7 -15    15576.94    14162.80    918.37 o 
   2   7 -15     5374.88     6848.01    837.12 o 
   3   7 -15     1071.79      719.31    403.41 o 
   4   7 -15     5512.12     6702.65    625.47 o 
   5   7 -15    13623.61    14150.64   1222.15 o 
   6   7 -15      318.78      814.65    385.39 o 
   7   7 -15    14936.91    14583.82   1085.25 o 
   8   7 -15     5508.00     6181.33    600.75 o 
   9   7 -15      457.76      807.10    363.76 o 
  10   7 -15     2960.06     3484.12    501.27 o 
  11   7 -15    11411.80     9232.19    714.66 o 
  12   7 -15       56.22      442.42    343.13 o 
  13   7 -15     5419.15     5247.97    596.73 o 
  14   7 -15     7360.32     7109.62   1030.21 o 
  15   7 -15     1350.37     1264.95    443.07 o 
  16   7 -15     2710.48     2975.03    497.10 o 
  17   7 -15    12164.66    12984.78    784.53 o 
  18   7 -15      786.26     1192.78    404.11 o 
  19   7 -15     6047.62     6574.09    703.05 o 
   1   9 -15      517.65      592.57    460.72 o 
   2   9 -15    19180.38    18941.12    981.30 o 
   3   9 -15      366.51      832.18    372.29 o 
   4   9 -15    18655.18    16937.44    967.65 o 
   5   9 -15     1175.31     1371.56    428.40 o 
   6   9 -15       33.75      333.01    363.04 o 
   7   9 -15      216.41     -193.54    344.69 o 
   8   9 -15    17298.39    17978.80   1004.68 o 
   9   9 -15      125.84       92.74    368.74 o 
  10   9 -15     9019.95     8923.31    719.47 o 
  11   9 -15       39.21     -210.05    336.81 o 
  12   9 -15     1544.14     1527.91    832.39 o 
  13   9 -15        7.39     -325.54    362.85 o 
  14   9 -15    15676.72    15286.02   1174.06 o 
  15   9 -15      189.77      562.66    460.94 o 
  16   9 -15    13290.70    12577.99    892.75 o 
  17   9 -15      360.14      273.99    384.08 o 
  18   9 -15      299.58      809.18    416.52 o 
   1  11 -15    11055.78    11047.48    981.26 o 
   2  11 -15     3645.70     5128.65   2419.02 o 
   3  11 -15     1136.25      978.32    429.23 o 
   4  11 -15     4585.56     4448.69    576.89 o 
   5  11 -15    15061.90    14528.07   1525.54 o 
   6  11 -15       11.28      242.74    380.19 o 
   7  11 -15    11754.89    14119.46   1627.65 o 
   8  11 -15     1984.83     2512.79    514.14 o 
   9  11 -15      577.26      606.04    413.10 o 
  10  11 -15     1603.60     1878.52    484.90 o 
  11  11 -15     7941.52     6708.58    683.01 o 
  12  11 -15      523.58      117.24    532.87 o 
  13  11 -15     4895.06     5040.16    639.12 o 
  14  11 -15      492.70      485.50    562.04 o 
  15  11 -15     2300.05     1753.19    828.21 o 
   1  13 -15    11984.03    12654.40   1275.11 o 
   2  13 -15     1986.30     2017.03    645.56 o 
   3  13 -15       76.05       66.40    478.34 o 
   4  13 -15     2184.24     2330.22    510.99 o 
   5  13 -15     8504.20     7974.56    919.26 o 
   6  13 -15       38.00      379.80    402.28 o 
   7  13 -15     5203.88     4621.99    632.82 o 
   8  13 -15     1075.31     1367.54    465.86 o 
   9  13 -15     1064.29     1054.09    609.70 o 
  10  13 -15      258.92      168.55    407.19 o 
  11  13 -15    13482.57    12278.79    914.19 o 
  12  13 -15     1359.40     2042.54    546.01 o 
   1  15 -15       97.85      619.58    618.59 o 
   2  15 -15     8827.31    10200.76   1027.13 o 
   3  15 -15      348.04      -67.38    639.61 o 
   4  15 -15     7658.00     8988.44   1020.91 o 
   5  15 -15       73.92       11.00    423.36 o 
   0   0 -14    24722.72    26010.62   1771.22 o 
   2   0 -14     9277.42     8929.88   1033.21 o 
   4   0 -14    10315.11     9749.73    744.93 o 
   6   0 -14    18948.29    17583.83   1023.29 o 
   8   0 -14     6596.34     6326.06    770.81 o 
  10   0 -14     8744.39     7166.86    967.61 o 
  12   0 -14    29547.12    29506.29   1478.40 o 
  14   0 -14     1871.35     2825.42    563.53 o 
  16   0 -14     7216.94     7402.20    792.57 o 
  18   0 -14    12377.92    12671.11   1017.98 o 
  20   0 -14     1852.97     1586.04    569.33 o 
  22   0 -14     5371.47     5673.94    893.81 o 
  24   0 -14    11507.53    10739.05   1051.43 o 
   0   2 -14     9333.13     8675.28    724.16 o 
   1   2 -14     3105.80     4646.17    577.83 o 
   2   2 -14     1294.95     1585.53    350.27 o 
   3   2 -14    15302.34    15344.70   1369.78 o 
   4   2 -14     9027.72     9066.03    527.25 o 
   5   2 -14     3385.69     2982.99    355.94 o 
   6   2 -14    11079.18    12100.20    604.30 o 
   7   2 -14    14899.96    16000.72    782.50 o 
   8   2 -14     2836.02     3199.87    415.95 o 
   9   2 -14    43151.45    41387.15   1461.01 o 
  10   2 -14     7082.11     7330.64    606.94 o 
  11   2 -14     4612.50     5339.23    528.95 o 
  12   2 -14    10819.43    12417.14   1262.63 o 
  13   2 -14    10612.76    10295.75    707.13 o 
  14   2 -14      758.78      829.83    322.68 o 
  15   2 -14    14613.28    13889.72    731.31 o 
  16   2 -14     3933.54     4249.58    511.31 o 
  17   2 -14      730.31      942.75    344.42 o 
  18   2 -14     3768.29     3384.02    456.58 o 
  19   2 -14    10342.53    11790.75    701.35 o 
  20   2 -14      278.25      -63.49    322.66 o 
  21   2 -14     9227.14     9484.09    664.65 o 
  22   2 -14     2528.21     2301.25    447.96 o 
  23   2 -14      396.20     -220.23    348.92 o 
  24   2 -14     2019.39     1795.37    446.42 o 
  25   2 -14     3282.30     2884.12    501.90 o 
   0   4 -14     4462.14     4353.34    746.21 o 
   1   4 -14     3745.26     4360.41    471.01 o 
   2   4 -14     2188.53     2837.21    420.66 o 
   3   4 -14    21523.55    21131.44    956.31 o 
   4   4 -14     1399.69     1522.49    361.83 o 
   5   4 -14     4458.07     5160.17    496.23 o 
   6   4 -14     7771.17     8668.23    615.84 o 
   7   4 -14    11046.04    10805.09   1324.56 o 
   8   4 -14     2042.28     2805.92    556.99 o 
   9   4 -14    16441.91    16016.22    738.24 o 
  10   4 -14     1852.48     2038.95    353.61 o 
  11   4 -14     2357.18     2073.63    363.01 o 
  12   4 -14     4419.58     5517.86    531.43 o 
  13   4 -14     5703.53     5791.63    873.05 o 
  14   4 -14     1802.22     2287.63    451.62 o 
  15   4 -14    20516.82    20662.38    797.19 o 
  16   4 -14     1793.86     1859.20    382.55 o 
  17   4 -14     1522.96      857.70    391.99 o 
  18   4 -14     1309.52     1391.24    377.77 o 
  19   4 -14     5937.98     5831.28    548.86 o 
  20   4 -14      161.92      211.91    331.84 o 
  21   4 -14     9361.02     8999.10   1033.26 o 
  22   4 -14     1869.82     1962.98    431.60 o 
  23   4 -14     2120.47     1721.10    693.31 o 
  24   4 -14     3002.51     3333.17    498.74 o 
   0   6 -14    47619.14    49913.82   2886.42 o 
   1   6 -14      225.22     1124.86    415.21 o 
   2   6 -14     7249.80     6762.79    583.02 o 
   3   6 -14       34.45      358.41    321.91 o 
   4   6 -14    16057.96    14311.50    819.73 o 
   5   6 -14      787.71     1006.68    347.16 o 
   6   6 -14    34013.73    34312.80   1325.34 o 
   7   6 -14      657.18      608.94    514.86 o 
   8   6 -14     8704.49     8235.66    553.02 o 
   9   6 -14      300.86      451.09    280.07 o 
  10   6 -14     8393.64     9971.24    606.30 o 
  11   6 -14       18.85      726.02    307.84 o 
  12   6 -14    33463.31    34728.86   1183.78 o 
  13   6 -14      729.41      716.21    338.12 o 
  14   6 -14     6002.34     4707.55    566.35 o 
  15   6 -14     1120.39     1349.80    362.31 o 
  16   6 -14     7342.96     7902.91    875.28 o 
  17   6 -14      764.89      727.37    463.96 o 
  18   6 -14    22205.57    21905.58    966.00 o 
  19   6 -14      951.26     1409.29    630.52 o 
  20   6 -14     1313.92      957.23    370.56 o 
  21   6 -14      571.31      383.40    316.99 o 
  22   6 -14     7424.39     8549.85    582.52 o 
  23   6 -14      457.78      653.84    336.34 o 
   0   8 -14     6487.46     3952.43    885.61 o 
   1   8 -14     5092.49     6583.91    712.91 o 
   2   8 -14     1038.68      428.86    426.15 o 
   3   8 -14    15229.40    13991.51    825.09 o 
   4   8 -14     2522.22     4120.54    496.53 o 
   5   8 -14     4626.94     4783.36    532.55 o 
   6   8 -14     4190.10     5046.14    528.32 o 
   7   8 -14     4865.17     5042.35    541.19 o 
   8   8 -14     2818.09     3198.07    539.23 o 
   9   8 -14    13691.71    13301.77    814.64 o 
  10   8 -14      268.02      343.79    339.27 o 
  11   8 -14     3076.08     3443.96    488.49 o 
  12   8 -14     4693.77     4749.82    561.35 o 
  13   8 -14     4473.03     4626.13    561.43 o 
  14   8 -14      995.69     1183.23    370.55 o 
  15   8 -14    14295.33    15245.08   1366.20 o 
  16   8 -14     2484.32     2427.09    458.08 o 
  17   8 -14     2094.51     2100.17    424.45 o 
  18   8 -14     4003.90     5018.88    529.27 o 
  19   8 -14     3376.52     4139.05    746.27 o 
  20   8 -14     1003.28      714.23    390.37 o 
  21   8 -14    14133.68    13969.17    842.71 o 
  22   8 -14      753.04     1173.05    397.65 o 
   0  10 -14    10234.96     9930.28   1262.81 o 
   1  10 -14     8864.30     8092.22   1020.91 o 
   2  10 -14     1515.72     1566.08   1090.61 o 
   3  10 -14    25565.16    25864.10   1449.44 o 
   4  10 -14     5037.92     5710.97    576.91 o 
   5  10 -14     2996.30     3487.88    506.27 o 
   6  10 -14     8710.86     9249.78    706.00 o 
   7  10 -14     9009.26     9545.84    823.59 o 
   8  10 -14     2267.63     2685.24    482.16 o 
   9  10 -14    20382.69    18839.77   1011.33 o 
  10  10 -14      998.66      710.28    387.48 o 
  11  10 -14     1637.80     1746.50    460.65 o 
  12  10 -14     3050.78     3045.80    496.55 o 
  13  10 -14     5682.39     5804.40   1016.93 o 
  14  10 -14     1341.99     1459.02    463.40 o 
  15  10 -14    13909.72    15248.64    915.27 o 
  16  10 -14     2579.06     3199.41    663.74 o 
  17  10 -14     2342.19     2658.58    512.69 o 
  18  10 -14     7212.51     6672.46    697.88 o 
  19  10 -14    10160.32    10494.84   1259.87 o 
  20  10 -14      151.29       27.09    450.92 o 
   0  12 -14    24814.70    26141.82   2050.02 o 
   1  12 -14       43.26     1340.52    546.08 o 
   2  12 -14     2801.92     1550.43    576.91 o 
   3  12 -14      163.81       70.33    472.54 o 
   4  12 -14     7866.45     8007.37   1439.11 o 
   5  12 -14       14.50      166.74    359.50 o 
   6  12 -14    17593.27    19074.93    987.86 o 
   7  12 -14      101.29      476.66    388.11 o 
   8  12 -14      891.53     1209.85    432.23 o 
   9  12 -14      279.65      160.46    368.30 o 
  10  12 -14     3353.60     4015.15    625.54 o 
  11  12 -14      303.41       39.92    375.02 o 
  12  12 -14    14203.43    14290.09    920.07 o 
  13  12 -14     1102.44     1693.65    479.15 o 
  14  12 -14     2511.27     3002.74    539.51 o 
  15  12 -14      669.11      451.35    419.49 o 
  16  12 -14     8346.15     7747.60    729.28 o 
  17  12 -14     1072.96      890.59    427.54 o 
  18  12 -14     7785.95     8309.05    874.99 o 
   0  14 -14     4365.84     5149.64   1066.01 o 
   1  14 -14     4466.92     3992.68    730.52 o 
   2  14 -14     1596.25     2742.82    678.33 o 
   3  14 -14    15362.23    14841.03   1130.27 o 
   4  14 -14     2281.61     1926.94    620.88 o 
   5  14 -14     1302.62     1762.23    630.46 o 
   6  14 -14     6989.55     6650.00    962.58 o 
   7  14 -14     5945.52     5629.69   1556.93 o 
   8  14 -14      783.29      470.73    407.48 o 
   9  14 -14    14002.94    14422.22   1162.00 o 
  10  14 -14     2221.04     2241.10    509.15 o 
  11  14 -14     1279.24     1141.63    541.61 o 
  12  14 -14     5383.88     4134.46    606.11 o 
  13  14 -14     5160.20     3751.12    622.22 o 
  14  14 -14      320.46      341.97    452.29 o 
  15  14 -14    10629.36    11332.04    875.75 o 
   0  16 -14     3014.28     4739.64   1123.41 o 
   1  16 -14     3442.06     3076.87    739.13 o 
   2  16 -14      200.06      -23.09    581.67 o 
   3  16 -14     7317.77     7121.91   1197.21 o 
   4  16 -14     2345.52     1949.66    667.43 o 
   5  16 -14     1417.22      271.45   1004.51 o 
   6  16 -14     2457.89     2842.24   1709.71 o 
   7  16 -14     4586.86     4956.15    659.23 o 
   8  16 -14      128.59       18.57    575.46 o 
   9  16 -14     9718.58    10496.33    853.72 o 
  10  16 -14       60.56      211.22    430.54 o 
   1   1 -13    35282.77    36084.78   1100.19 o 
   2   1 -13    12065.36    11420.43    637.06 o 
   3   1 -13      801.96      485.43    239.72 o 
   4   1 -13       96.37      237.97    221.17 o 
   5   1 -13    31454.68    29800.54    978.69 o 
   6   1 -13     1651.39     1426.67    275.55 o 
   7   1 -13    24372.98    24917.11    846.29 o 
   8   1 -13     7560.61     7397.19    445.17 o 
   9   1 -13     2101.00     2466.47    301.86 o 
  10   1 -13     2522.65     3268.07    532.40 o 
  11   1 -13    22134.81    21991.85    949.17 o 
  12   1 -13      299.20      801.88    328.60 o 
  13   1 -13    13629.55    15022.62    961.07 o 
  14   1 -13     4157.96     4563.29    439.40 o 
  15   1 -13     1366.64     1476.29    339.45 o 
  16   1 -13     4042.82     4970.66    569.30 o 
  17   1 -13    19858.62    21086.17    878.84 o 
  18   1 -13       25.75      370.16    296.81 o 
  19   1 -13     7289.60     7356.89    570.52 o 
  20   1 -13     4359.55     4700.48    501.49 o 
  21   1 -13     1412.55     1101.75    373.14 o 
  22   1 -13     1763.12     2121.21    420.46 o 
  23   1 -13    11216.82    10748.44    706.31 o 
  24   1 -13      291.28     -321.50    321.50 o 
  25   1 -13     4065.53     5258.64    565.83 o 
  26   1 -13     1404.29      583.99    401.65 o 
  27   1 -13      855.08     1127.51    533.79 o 
   1   3 -13     7226.57     5819.59    508.16 o 
   2   3 -13    34096.05    32306.23   1232.33 o 
   3   3 -13      408.31      257.30    362.63 o 
   4   3 -13    24184.34    23590.15    998.32 o 
   5   3 -13     1103.39     2005.18    356.02 o 
   6   3 -13     1947.64     1925.53    362.06 o 
   7   3 -13      480.80      535.27    222.05 o 
   8   3 -13    21135.88    21854.52    783.16 o 
   9   3 -13      105.03      133.14    488.53 o 
  10   3 -13    21295.42    22853.03    951.60 o 
  11   3 -13     1158.13      900.20    289.07 o 
  12   3 -13       37.03      322.93    252.58 o 
  13   3 -13      726.86     1001.65    344.37 o 
  14   3 -13    29133.03    28588.21   1045.07 o 
  15   3 -13      102.88      107.30    281.19 o 
  16   3 -13    21064.11    21798.46    899.28 o 
  17   3 -13      180.95      280.04    295.31 o 
  18   3 -13     1332.51     1031.16    340.35 o 
  19   3 -13      215.40      500.46    402.42 o 
  20   3 -13    23397.04    22366.43    960.35 o 
  21   3 -13      547.43      434.68    330.03 o 
  22   3 -13     5994.58     6052.36    564.45 o 
  23   3 -13     1075.41      467.95    468.70 o 
  24   3 -13     2504.17     2272.86    627.30 o 
  25   3 -13       86.99       40.61    353.39 o 
  26   3 -13    13298.99    13549.03    821.41 o 
  27   3 -13      789.82      713.78    508.94 o 
   1   5 -13    17978.99    17573.89   1023.39 o 
   2   5 -13    16573.81    17657.63    823.58 o 
   3   5 -13       82.78       43.23    277.88 o 
   4   5 -13    18758.86    16755.44    840.59 o 
   5   5 -13    15446.03    15195.06    789.74 o 
   6   5 -13     3847.95     3376.54    432.69 o 
   7   5 -13    12578.82    11526.66    886.52 o 
   8   5 -13     6726.82     7129.74    492.97 o 
   9   5 -13      278.75      396.54    271.15 o 
  10   5 -13     6318.74     6269.38    469.46 o 
  11   5 -13    21919.29    20426.78    904.25 o 
  12   5 -13     2619.35     2719.39    384.66 o 
  13   5 -13    17153.72    17630.00    685.45 o 
  14   5 -13    14729.58    14509.95    820.22 o 
  15   5 -13      370.63      -49.88    249.76 o 
  16   5 -13     4321.27     4309.97    407.26 o 
  17   5 -13    12740.09    13301.83    642.47 o 
  18   5 -13     1635.49     1544.12    330.46 o 
  19   5 -13     6982.19     7269.24    631.80 o 
  20   5 -13     6051.53     6544.24    557.31 o 
  21   5 -13     1412.68      883.51    349.95 o 
  22   5 -13     5061.34     3746.66    493.31 o 
  23   5 -13    10958.51    11205.61    717.76 o 
  24   5 -13      628.25      273.80    403.60 o 
  25   5 -13     4810.17     3789.57    674.31 o 
  26   5 -13     1869.89     1518.15    449.76 o 
   1   7 -13    14824.45    14149.63   1492.41 o 
   2   7 -13    15113.76    14012.91    962.47 o 
   3   7 -13      800.79      925.89    326.82 o 
   4   7 -13    11436.03    12396.20    741.31 o 
   5   7 -13    18560.92    19092.79    904.23 o 
   6   7 -13       69.31      318.83    266.79 o 
   7   7 -13    16656.98    19127.80    781.74 o 
   8   7 -13     4484.36     4578.77    478.17 o 
   9   7 -13       61.26     -251.83    251.83 o 
  10   7 -13     1164.02     1439.92    326.35 o 
  11   7 -13    18486.33    18160.48    783.93 o 
  12   7 -13       90.04      113.63    278.27 o 
  13   7 -13     9094.81     9245.14    579.54 o 
  14   7 -13     8961.65     8285.82    565.17 o 
  15   7 -13     1628.08     1631.26    372.74 o 
  16   7 -13     5747.52     4943.45    488.35 o 
  17   7 -13    15766.98    14231.31    764.92 o 
  18   7 -13     1721.31     1754.70    376.12 o 
  19   7 -13     9372.37     9046.43    556.15 o 
  20   7 -13     8845.35     9188.58    561.47 o 
  21   7 -13      383.91      304.76    288.87 o 
  22   7 -13     2286.93     2449.42    380.91 o 
  23   7 -13     7832.14     7845.34    552.45 o 
  24   7 -13     1803.91     1761.75    450.88 o 
  25   7 -13     4043.03     4074.32    464.23 o 
   1   9 -13     3054.03     3599.03    561.63 o 
   2   9 -13    24496.93    26240.76   1368.07 o 
   3   9 -13     2971.53     2404.68    518.73 o 
   4   9 -13    23674.51    23171.20   1277.73 o 
   5   9 -13       95.82      659.39    348.52 o 
   6   9 -13      320.84      720.80    348.52 o 
   7   9 -13     1093.84     1230.64    376.11 o 
   8   9 -13    27255.92    27848.75   1176.25 o 
   9   9 -13      740.94      854.01    364.10 o 
  10   9 -13    14549.30    13565.17   2001.82 o 
  11   9 -13      510.76      328.81    332.80 o 
  12   9 -13      754.23      620.54    383.32 o 
  13   9 -13      429.17      307.26    507.30 o 
  14   9 -13    20280.99    22320.00   1492.24 o 
  15   9 -13      885.73      921.24    350.81 o 
  16   9 -13    11893.03    12342.15    625.90 o 
  17   9 -13       34.18      -97.27    295.11 o 
  18   9 -13     1115.56      576.59    340.12 o 
  19   9 -13       64.45       72.78    310.39 o 
  20   9 -13    17542.34    14255.62    849.81 o 
  21   9 -13      168.26      163.69    337.88 o 
  22   9 -13     4892.13     4305.20    523.05 o 
  23   9 -13      254.85     -196.15    349.16 o 
  24   9 -13     2108.34     2531.50    484.39 o 
   1  11 -13    30710.42    29145.44   1527.78 o 
   2  11 -13     1298.66     2091.06    542.12 o 
   3  11 -13     2102.67     1792.59    543.56 o 
   4  11 -13     2507.08     2943.93    595.88 o 
   5  11 -13    12093.05    13039.96    970.90 o 
   6  11 -13        0.67      563.01    361.00 o 
   7  11 -13    13868.04    13866.58    840.03 o 
   8  11 -13     3424.18     3699.28    520.40 o 
   9  11 -13      945.33      484.74    457.85 o 
  10  11 -13     4083.03     3379.42    509.65 o 
  11  11 -13    16980.79    17682.94    973.32 o 
  12  11 -13     2685.36     3023.77    504.70 o 
  13  11 -13     9942.96    10501.44    884.54 o 
  14  11 -13     4068.11     3909.30    544.62 o 
  15  11 -13     2951.81     2017.96    469.02 o 
  16  11 -13     2900.89     2928.31    522.23 o 
  17  11 -13    11539.43    11660.46    721.82 o 
  18  11 -13      293.72      499.01    383.30 o 
  19  11 -13     7125.81     6509.85    670.44 o 
  20  11 -13     1532.20     1951.24    484.42 o 
  21  11 -13      393.46     1115.42    425.94 o 
  22  11 -13     1928.63     2942.41    555.51 o 
   1  13 -13    12940.08    14501.74   1046.59 o 
   2  13 -13     2338.39     1865.64    754.41 o 
   3  13 -13     1085.42      839.88    531.09 o 
   4  13 -13     2830.03     2950.69    634.74 o 
   5  13 -13    21153.24    21333.13   1853.22 o 
   6  13 -13       73.67      724.77    484.64 o 
   7  13 -13    14683.39    14768.81    905.99 o 
   8  13 -13     2046.30     1883.25    470.26 o 
   9  13 -13      116.42       54.69    348.14 o 
  10  13 -13     3121.06     3466.40    538.64 o 
  11  13 -13    13589.19    13129.30    867.58 o 
  12  13 -13      378.28      575.06    408.65 o 
  13  13 -13     9580.24     9384.43   1019.67 o 
  14  13 -13     2244.19     2842.96    586.98 o 
  15  13 -13      776.12      435.02    394.50 o 
  16  13 -13     5030.12     5725.44    653.03 o 
  17  13 -13     6830.28     7757.61    626.57 o 
  18  13 -13     1174.53     1062.10    396.02 o 
  19  13 -13     4371.13     4133.60    603.76 o 
  20  13 -13     4102.87     4118.02    593.01 o 
   1  15 -13       53.37      462.34    544.21 o 
   2  15 -13    16737.37    16665.45   2000.82 o 
   3  15 -13      266.23      473.48    549.40 o 
   4  15 -13    18350.77    16670.62   1234.88 o 
   5  15 -13      586.38      153.22    532.60 o 
   6  15 -13      887.56      941.63    582.54 o 
   7  15 -13     1169.27     1137.57    454.75 o 
   8  15 -13    18073.92    19587.94   1064.72 o 
   9  15 -13       21.09       59.06    390.53 o 
  10  15 -13     9375.56     9746.66    786.55 o 
  11  15 -13        9.62        8.46    635.94 o 
  12  15 -13     1081.37      805.84    451.19 o 
  13  15 -13      414.72     -270.08    388.60 o 
  14  15 -13    13534.97    14930.37   2144.32 o 
  15  15 -13      179.10     -197.29    396.64 o 
  16  15 -13     9872.48     9655.22    809.53 o 
  17  15 -13      176.32       54.48    352.80 o 
   1  17 -13     9139.64     8636.83   1020.91 o 
   2  17 -13     5839.71     7138.67    959.41 o 
   3  17 -13      871.70     1086.51    603.03 o 
   4  17 -13     3989.08     3709.33    772.83 o 
   5  17 -13    11343.96    10397.10   1036.43 o 
   6  17 -13     1265.11     1797.53    750.31 o 
   7  17 -13     6099.44     7121.78    913.11 o 
   8  17 -13     6763.27     6370.31   1362.34 o 
   9  17 -13       70.85     -399.11    399.11 o 
  10  17 -13     4840.83     4235.48    642.95 o 
  11  17 -13    10060.36     9349.34    902.90 o 
  12  17 -13      215.39     -399.70    399.70 o 
  13  17 -13     5856.21     4905.52    672.85 o 
   1  19 -13     8523.73     7187.57    982.80 o 
   2  19 -13     3768.19     2772.74    759.51 o 
   3  19 -13       65.47     -420.10    572.03 o 
   4  19 -13     2100.43     1110.66    697.45 o 
   0   0 -12   118475.86   116621.39   5633.45 o 
   2   0 -12     6503.44     6553.37    465.61 o 
   4   0 -12    15674.42    15297.63    881.35 o 
   6   0 -12    51142.93    47356.63   1948.00 o 
   8   0 -12     1826.63     2924.86    820.01 o 
  10   0 -12     8557.16     9099.35   1008.61 o 
  12   0 -12    34804.48    34320.45   1601.47 o 
  14   0 -12     6335.97     4615.94    770.81 o 
  16   0 -12    33059.46    33587.97   1602.34 o 
  18   0 -12    43987.11    41970.08   1961.29 o 
  20   0 -12     2728.38     3269.51    597.59 o 
  22   0 -12    12758.88    12099.69   1023.39 o 
  24   0 -12    10159.23    10748.20   1820.42 o 
  26   0 -12     2698.26     3487.98    697.01 o 
  28   0 -12     4232.98     3042.72    722.70 o 
   0   2 -12     6891.33     8659.51    660.70 o 
   1   2 -12    13379.29    14168.40    589.02 o 
   2   2 -12     8340.03     7148.37    433.68 o 
   3   2 -12    46209.32    44425.32   1269.41 o 
   4   2 -12    12273.12    11584.45    617.70 o 
   5   2 -12     9441.74     9808.84    565.55 o 
   6   2 -12     7944.41     7395.03    429.77 o 
   7   2 -12    17956.85    19214.36    678.64 o 
   8   2 -12     1342.73     1372.43    257.11 o 
   9   2 -12    44455.07    46366.05   1270.07 o 
  10   2 -12      993.44     1282.47    308.91 o 
  11   2 -12     7712.60     7664.26    470.02 o 
  12   2 -12    14295.04    14677.86    639.34 o 
  13   2 -12    14083.00    15353.33    795.36 o 
  14   2 -12     2302.02     3031.27    366.81 o 
  15   2 -12    26795.27    27825.56   1006.00 o 
  16   2 -12     2355.96     3420.48    449.76 o 
  17   2 -12     4085.46     3313.12    409.28 o 
  18   2 -12     5403.19     6696.12    873.48 o 
  19   2 -12    14429.44    15724.89   1087.71 o 
  20   2 -12      147.69      685.96    326.61 o 
  21   2 -12    15867.05    16239.99    793.06 o 
  22   2 -12     4284.59     5586.04    525.78 o 
  23   2 -12      812.16      791.13    357.23 o 
  24   2 -12     5468.19     5354.81    546.71 o 
  25   2 -12     8057.74     6843.18    684.11 o 
  26   2 -12      669.48      729.76    374.94 o 
  27   2 -12    10980.76    11724.80   1081.79 o 
  28   2 -12     1595.26      158.27    376.46 o 
  29   2 -12      656.99      282.48    388.48 o 
   0   4 -12     7689.70    11529.30   1074.21 o 
   1   4 -12    10090.37    10405.73    975.81 o 
   2   4 -12     4531.55     4730.83    446.92 o 
   3   4 -12    23713.96    22008.81    979.96 o 
   4   4 -12    17906.73    16951.06    808.72 o 
   5   4 -12    17511.58    18398.57    954.23 o 
   6   4 -12     7922.07     8309.71    474.30 o 
   7   4 -12     9228.97     8268.86    610.73 o 
   8   4 -12      654.04      724.05    242.60 o 
   9   4 -12    14218.42    11498.94    504.49 o 
  10   4 -12     2983.69     2556.63    290.14 o 
  11   4 -12       94.33     -223.62    223.62 o 
  12   4 -12     9314.09     9546.89    530.94 o 
  13   4 -12    14668.60    14160.27    784.71 o 
  14   4 -12     4531.48     4615.12    406.56 o 
  15   4 -12    24684.13    23424.20    930.94 o 
  16   4 -12     1409.90     1778.38    454.20 o 
  17   4 -12     3216.78     3488.45    449.56 o 
  18   4 -12     5111.17     5569.87    488.86 o 
  19   4 -12     9237.06     9855.78    622.27 o 
  20   4 -12      904.74      747.80    317.94 o 
  21   4 -12    21498.49    23179.54    947.19 o 
  22   4 -12     5321.44     5555.28    520.82 o 
  23   4 -12     4224.64     3276.57    462.35 o 
  24   4 -12     4618.58     4735.64    521.98 o 
  25   4 -12     2305.75     2528.12    488.82 o 
  26   4 -12      802.08      784.46    379.29 o 
  27   4 -12     6591.61     7522.58    640.59 o 
  28   4 -12     1014.00      517.35    435.56 o 
  29   4 -12      103.64      -73.53    355.04 o 
   0   6 -12    61944.27    61664.52   3411.23 o 
   1   6 -12      618.14     1186.06    402.20 o 
   2   6 -12    14572.56    15041.73   1402.21 o 
   3   6 -12      281.55      562.43    344.96 o 
   4   6 -12    21093.01    20872.38    906.91 o 
   5   6 -12      296.03      316.28    291.92 o 
   6   6 -12    32706.72    36504.36   1263.85 o 
   7   6 -12      424.98      535.05    254.99 o 
   8   6 -12     5175.02     6247.86    459.06 o 
   9   6 -12     3926.79     3956.81    386.82 o 
  10   6 -12     6062.08     5759.17    447.28 o 
  11   6 -12     2527.69     3014.29    320.01 o 
  12   6 -12    38688.39    36983.19   1058.98 o 
  13   6 -12     1606.36     2339.16    324.12 o 
  14   6 -12     4058.53     4509.58    380.33 o 
  15   6 -12      450.46      515.74    243.66 o 
  16   6 -12    16027.16    16881.10    678.93 o 
  17   6 -12      219.45      671.67    262.18 o 
  18   6 -12    31279.06    33788.76   1041.91 o 
  19   6 -12      538.56      501.89    281.84 o 
  20   6 -12     2279.20     2793.32    372.00 o 
  21   6 -12     1169.39     1382.86    320.49 o 
  22   6 -12     8980.42     9140.09    555.67 o 
  23   6 -12       68.51      187.99    390.26 o 
  24   6 -12    15322.48    16277.19    738.65 o 
  25   6 -12       73.08      -30.62    280.35 o 
  26   6 -12      166.02       35.60    293.63 o 
  27   6 -12       67.35     -296.32    296.32 o 
  28   6 -12     6100.18     5210.11    509.55 o 
   0   8 -12    19255.80    20565.78   1590.81 o 
   1   8 -12     5221.52     6419.60    652.14 o 
   2   8 -12     2771.56     3547.58    518.93 o 
   3   8 -12    29283.37    30321.96   1449.27 o 
   4   8 -12       90.44      -34.57    447.99 o 
   5   8 -12     6040.64     5898.77    438.17 o 
   6   8 -12     7818.62     8531.46    515.95 o 
   7   8 -12     9489.64     7836.46    512.03 o 
   8   8 -12     1066.91     2114.64    334.40 o 
   9   8 -12    36795.99    32468.82   1115.86 o 
  10   8 -12     2972.34     3201.43    383.53 o 
  11   8 -12     3256.35     3791.81    402.66 o 
  12   8 -12    11407.08    10584.13    609.49 o 
  13   8 -12     5951.16     5619.13    504.20 o 
  14   8 -12     2197.46     1717.97    359.75 o 
  15   8 -12    20657.63    18258.86    804.42 o 
  16   8 -12     9999.87     9903.23    746.88 o 
  17   8 -12      886.16     1144.86    294.58 o 
  18   8 -12     8497.80     7515.86    487.65 o 
  19   8 -12    11223.58     9438.81    556.05 o 
  20   8 -12     2051.30     2499.07    369.25 o 
  21   8 -12    16627.24    16039.09    729.25 o 
  22   8 -12     2202.92     1770.01    348.84 o 
  23   8 -12      952.46      335.54    293.60 o 
  24   8 -12     2228.09     2618.94    386.61 o 
  25   8 -12     6103.43     5593.10    489.42 o 
  26   8 -12      757.62       52.91    311.30 o 
  27   8 -12     7972.30     8449.41    590.45 o 
   0  10 -12    27702.43    26125.42   1927.02 o 
   1  10 -12     8194.18     8948.69    765.31 o 
   2  10 -12     8410.52     8588.08    979.91 o 
   3  10 -12    36320.37    36508.41   2140.22 o 
   4  10 -12     5284.04     7710.81    718.99 o 
   5  10 -12    10982.74    12753.67    915.92 o 
   6  10 -12     9563.85     9849.57    668.25 o 
   7  10 -12     7782.37     8320.75    633.05 o 
   8  10 -12     1603.90     1350.96    385.91 o 
   9  10 -12    33754.97    35448.11   1343.92 o 
  10  10 -12     1051.70      753.00    375.69 o 
  11  10 -12     3202.21     2587.04    460.50 o 
  12  10 -12     8173.13     7327.71    635.75 o 
  13  10 -12    10152.93     9753.23    963.67 o 
  14  10 -12     1931.34     2229.85    441.76 o 
  15  10 -12    15497.17    15665.27    955.98 o 
  16  10 -12     2396.41     2111.00    600.25 o 
  17  10 -12     1816.36     1980.17    354.23 o 
  18  10 -12     5362.86     5991.04    479.72 o 
  19  10 -12     6963.25     6065.15    544.68 o 
  20  10 -12      103.47       94.82    362.03 o 
  21  10 -12    10931.62    11142.18    696.91 o 
  22  10 -12     4106.95     4440.38    436.58 o 
  23  10 -12     1390.87     1168.30    347.37 o 
  24  10 -12     1971.55     2082.18    376.89 o 
  25  10 -12     5675.14     5828.00    520.85 o 
  26  10 -12      110.22     -291.41    291.41 o 
   0  12 -12    32144.22    30422.26   2181.22 o 
   1  12 -12        7.78       55.50    426.15 o 
   2  12 -12    11318.63    11671.76    904.32 o 
   3  12 -12      132.94       68.70    487.90 o 
   4  12 -12    10222.42    10377.31    878.32 o 
   5  12 -12      792.27     1129.38    647.81 o 
   6  12 -12    25442.29    25775.12   1385.65 o 
   7  12 -12       96.59      101.67    345.87 o 
   8  12 -12     6506.23     7683.30    654.75 o 
   9  12 -12     1019.61      586.60    369.31 o 
  10  12 -12     8778.47     7796.37    765.83 o 
  11  12 -12      795.35      576.19    360.56 o 
  12  12 -12    22361.64    20239.97   1291.61 o 
  13  12 -12      543.78     -181.22    321.45 o 
  14  12 -12     3191.47     2470.18    494.21 o 
  15  12 -12     1009.10      482.46    380.71 o 
  16  12 -12     9250.61     8662.71    793.56 o 
  17  12 -12      345.42      320.31    534.98 o 
  18  12 -12    14499.31    15352.84    823.28 o 
  19  12 -12     1703.27     1675.61    410.58 o 
  20  12 -12      767.94      122.17    366.90 o 
  21  12 -12      678.85      376.19    403.65 o 
  22  12 -12     7486.83     8077.32    725.48 o 
  23  12 -12      812.93      506.49    409.67 o 
  24  12 -12     8394.03     8600.30    773.03 o 
   0  14 -12     5275.67     6724.06   1074.21 o 
   1  14 -12     3844.01     4564.02    692.01 o 
   2  14 -12     2361.55     2014.86    584.86 o 
   3  14 -12    25069.65    24729.45   1722.01 o 
   4  14 -12     5248.45     5702.88    733.47 o 
   5  14 -12     4744.53     4369.29    691.43 o 
   6  14 -12    14985.92    12104.46   1006.00 o 
   7  14 -12     7276.06     8764.29    938.91 o 
   8  14 -12     2447.84     2604.68    523.09 o 
   9  14 -12    18624.79    20093.80   1014.67 o 
  10  14 -12     2301.36     2738.66    494.83 o 
  11  14 -12     2602.60     2347.82    485.91 o 
  12  14 -12     7113.64     6880.96    672.04 o 
  13  14 -12     7764.30     7733.81    694.96 o 
  14  14 -12      905.58      738.80    464.05 o 
  15  14 -12    10198.45    10809.36    811.91 o 
  16  14 -12     1159.00      759.35    762.28 o 
  17  14 -12      230.31      506.32    350.22 o 
  18  14 -12     1605.78      937.31    518.41 o 
  19  14 -12     5326.48     5434.49    563.35 o 
  20  14 -12       24.80      -66.27    414.25 o 
  21  14 -12     7939.06     7833.57    823.95 o 
  22  14 -12     2005.54     1402.14    476.68 o 
   0  16 -12     3236.89     3198.03    943.01 o 
   1  16 -12     3004.90     2111.50    640.70 o 
   2  16 -12       97.47     -451.00    504.45 o 
   3  16 -12    20451.11    17157.55   1253.64 o 
   4  16 -12     2691.58     3165.83    666.55 o 
   5  16 -12     4499.12     4321.98    724.16 o 
   6  16 -12     5564.91     5390.28    758.81 o 
   7  16 -12     3790.84     5329.45   1033.21 o 
   8  16 -12      112.27      -59.51    513.51 o 
   9  16 -12    13888.07    13745.50    909.18 o 
  10  16 -12     2405.23     3123.45    550.13 o 
  11  16 -12      833.21      169.14    392.54 o 
  12  16 -12     4222.53     3409.46    561.97 o 
  13  16 -12     6350.29     6357.17    690.33 o 
  14  16 -12      190.74     -343.20    343.20 o 
  15  16 -12    12248.18    10362.88    843.51 o 
  16  16 -12     1586.26     1670.39    673.97 o 
  17  16 -12     1802.51     1811.22    437.69 o 
  18  16 -12     3844.90     4324.12    787.49 o 
  19  16 -12     2969.66     3307.24    513.91 o 
   0  18 -12    14998.01    15858.93   1705.61 o 
   1  18 -12       52.88      172.68   1176.71 o 
   2  18 -12     2865.91     2772.78    700.95 o 
   3  18 -12      694.49      743.15    605.40 o 
   4  18 -12     7067.40     6741.95   2267.32 o 
   5  18 -12      449.22      562.82    565.30 o 
   6  18 -12    17398.77    18298.91   1305.35 o 
   7  18 -12      198.64     -198.00    556.22 o 
   8  18 -12     4511.00     3590.74    752.11 o 
   9  18 -12      920.17     -112.01    505.73 o 
  10  18 -12     5822.49     5191.40    661.37 o 
  11  18 -12      533.94      170.22    459.10 o 
  12  18 -12    15409.80    12376.53    947.65 o 
  13  18 -12      664.01      750.26    467.28 o 
  14  18 -12     1900.59     1007.66    492.32 o 
   0  20 -12     4631.04     2952.03   1148.01 o 
   1  20 -12     4255.70     4610.89    971.71 o 
   2  20 -12     3628.04     3956.92   2636.32 o 
   3  20 -12     9178.28     7634.63   1032.10 o 
   4  20 -12      843.81     1099.01    712.56 o 
   5  20 -12     2289.61     1980.92    787.55 o 
   6  20 -12     2488.56     3270.83   1279.21 o 
   7  20 -12     4158.39     3107.38    918.41 o 
   8  20 -12      310.89      229.24    644.20 o 
   1   1 -11    24068.59    25012.95    790.59 o 
   2   1 -11    33384.55    32471.53    966.95 o 
   3   1 -11     2397.98     2387.44    258.37 o 
   4   1 -11    21587.32    21423.09    851.76 o 
   5   1 -11    44922.75    42055.09   1196.09 o 
   6   1 -11     1817.24     1829.44    247.27 o 
   7   1 -11    33474.93    35328.05   1029.47 o 
   8   1 -11    10443.54    10792.98    485.04 o 
   9   1 -11     1342.66     1508.16    243.77 o 
  10   1 -11     4559.65     5606.61    357.82 o 
  11   1 -11    24348.51    24771.58    716.36 o 
  12   1 -11    11677.61    11802.69    532.73 o 
  13   1 -11    11744.84    13871.50    546.29 o 
  14   1 -11     9018.83     7419.72    496.39 o 
  15   1 -11     3937.04     3839.87    384.70 o 
  16   1 -11     5539.12     5511.13    448.37 o 
  17   1 -11    13609.57    15705.92    929.49 o 
  18   1 -11      522.41      784.30    293.83 o 
  19   1 -11     9399.13    10393.30    612.94 o 
  20   1 -11     4115.73     3693.41    433.48 o 
  21   1 -11     3337.44     2919.80    420.29 o 
  22   1 -11     4862.69     5399.93    496.61 o 
  23   1 -11    20059.88    18697.94    884.00 o 
  24   1 -11     1160.87      975.55    364.73 o 
  25   1 -11    11519.56    10507.54    687.77 o 
  26   1 -11    12775.06    12433.48    746.35 o 
  27   1 -11      429.51      914.40    383.70 o 
  28   1 -11     3952.93     3038.15    511.31 o 
  29   1 -11    13478.99    12589.65    785.90 o 
  30   1 -11      138.29      117.11    376.05 o 
  31   1 -11     3060.27     2400.38    508.49 o 
   1   3 -11    14555.68    14913.75    664.82 o 
   2   3 -11    66305.91    68221.38   1736.76 o 
   3   3 -11     2468.81     2683.55    342.05 o 
   4   3 -11    58115.63    54505.58   1487.92 o 
   5   3 -11     1355.01     1407.68    275.53 o 
   6   3 -11      602.40      747.07    247.54 o 
   7   3 -11     1417.41     1600.77    356.04 o 
   8   3 -11    47177.17    48439.18   1318.01 o 
   9   3 -11     3181.58     2975.69    291.49 o 
  10   3 -11    28425.58    29317.22    817.73 o 
  11   3 -11     4124.89     4203.67    351.94 o 
  12   3 -11     1562.29     1362.31    263.99 o 
  13   3 -11      168.13      872.01    256.83 o 
  14   3 -11    28382.53    29490.63    884.57 o 
  15   3 -11     2849.31     2844.09    355.86 o 
  16   3 -11    11319.99    10733.74    805.97 o 
  17   3 -11     4770.01     4035.93    421.61 o 
  18   3 -11     3891.95     3865.05    424.36 o 
  19   3 -11     1432.69      989.81    322.46 o 
  20   3 -11    31392.70    30132.76   1095.49 o 
  21   3 -11     4020.00     4018.10    450.32 o 
  22   3 -11    11053.81    11264.43    798.92 o 
  23   3 -11      560.09      357.64    325.51 o 
  24   3 -11     3550.68     2808.56    433.62 o 
  25   3 -11      593.65      657.66    351.17 o 
  26   3 -11    21180.81    22634.86    982.10 o 
  27   3 -11     2562.05     2690.80    468.28 o 
  28   3 -11     5117.44     5401.09    848.63 o 
  29   3 -11      283.01     -138.71    354.12 o 
  30   3 -11     1908.73     1165.90    425.30 o 
  31   3 -11      981.96     1141.21    513.67 o 
   1   5 -11     7991.92     7099.46    893.81 o 
   2   5 -11     7732.20     8479.53    651.83 o 
   3   5 -11      366.24      -80.03    289.74 o 
   4   5 -11    10454.72     8312.90    553.44 o 
   5   5 -11    62436.99    63701.87   1686.06 o 
   6   5 -11     6308.01     6857.21    412.39 o 
   7   5 -11    41475.89    40050.58   1190.39 o 
   8   5 -11     1274.96     2532.90    268.03 o 
   9   5 -11     2177.15     2734.27    275.93 o 
  10   5 -11     9940.12    10299.93    461.76 o 
  11   5 -11    64519.01    62975.99   1523.35 o 
  12   5 -11     4508.71     5506.99    369.22 o 
  13   5 -11    30776.50    28874.45    952.23 o 
  14   5 -11    12019.19    13322.63    781.16 o 
  15   5 -11     4144.13     3991.12    357.65 o 
  16   5 -11     5504.95     5152.43    390.83 o 
  17   5 -11    22343.33    20925.69    863.24 o 
  18   5 -11     4169.34     3771.13    421.74 o 
  19   5 -11     6063.47     6214.02    512.48 o 
  20   5 -11    16933.49    15643.94    769.55 o 
  21   5 -11     1928.64     2310.70    400.43 o 
  22   5 -11     3684.01     5009.56    493.41 o 
  23   5 -11     9799.45     9250.67    659.54 o 
  24   5 -11      405.49      334.59    361.71 o 
  25   5 -11     6459.86     5969.04    608.36 o 
  26   5 -11      938.15      950.71    376.08 o 
  27   5 -11     2317.59     2496.85    457.06 o 
  28   5 -11      123.20     -384.23    406.31 o 
  29   5 -11     9438.91     9043.51    854.54 o 
  30   5 -11      550.29      260.43    398.02 o 
   1   7 -11    43129.37    41204.31   1832.27 o 
   2   7 -11     1498.69     2461.00    434.87 o 
   3   7 -11     2403.23     2393.19    434.41 o 
   4   7 -11     2674.58     3054.75    520.70 o 
   5   7 -11    16451.27    15542.68    664.97 o 
   6   7 -11      270.10       10.19    213.98 o 
   7   7 -11    11082.16    12162.74    621.97 o 
   8   7 -11    11938.68    11080.45    558.97 o 
   9   7 -11      441.64      334.22    209.87 o 
  10   7 -11    10748.55    10650.45    490.89 o 
  11   7 -11    18807.17    17933.97    658.95 o 
  12   7 -11     1113.19     1551.19    272.25 o 
  13   7 -11    38639.89    36436.84   1051.35 o 
  14   7 -11    13731.30    12807.81    562.93 o 
  15   7 -11      936.07     1483.50    282.03 o 
  16   7 -11    10152.80     9933.95    470.21 o 
  17   7 -11    25150.32    25416.74    766.49 o 
  18   7 -11      627.16      612.70    265.89 o 
  19   7 -11    16249.68    16622.67    685.78 o 
  20   7 -11     6226.03     7397.03    481.40 o 
  21   7 -11     3378.58     3381.61    399.66 o 
  22   7 -11     1804.35     2146.87    357.38 o 
  23   7 -11    17477.25    17122.94    775.61 o 
  24   7 -11      445.45      743.14    301.79 o 
  25   7 -11     3456.30     3244.47    411.57 o 
  26   7 -11     1031.46     1069.19    341.53 o 
  27   7 -11      395.65      317.22    365.98 o 
  28   7 -11      384.51      -28.02    289.96 o 
  29   7 -11    10035.49     9515.87    615.52 o 
  30   7 -11      490.43      166.53    329.04 o 
   1   9 -11    14285.93    14013.05    905.76 o 
   2   9 -11    26114.75    24692.56   1269.20 o 
   3   9 -11     2511.53     3298.92    507.33 o 
   4   9 -11     9016.73    10546.81    791.31 o 
   5   9 -11     7530.99     8356.86    707.11 o 
   6   9 -11     6097.84     6222.73    500.11 o 
   7   9 -11      388.18      233.49    238.60 o 
   8   9 -11    45046.19    40572.93   1282.51 o 
   9   9 -11     3837.06     3499.86    378.82 o 
  10   9 -11    41556.20    40796.76   1288.36 o 
  11   9 -11    15570.07    15697.04    702.03 o 
  12   9 -11      444.37      287.56    278.51 o 
  13   9 -11     5010.15     4614.17    530.71 o 
  14   9 -11    21707.86    23987.80    777.60 o 
  15   9 -11      709.00     1045.34    282.12 o 
  16   9 -11    25421.90    25688.14    790.03 o 
  17   9 -11      857.34     1012.63    268.30 o 
  18   9 -11     2550.94     1916.01    306.94 o 
  19   9 -11     1556.66      873.03    289.11 o 
  20   9 -11    24187.99    25254.39    884.55 o 
  21   9 -11      271.58      455.21    277.50 o 
  22   9 -11    10862.78     9950.91    570.55 o 
  23   9 -11      364.08      321.09    271.67 o 
  24   9 -11      626.59      207.95    292.20 o 
  25   9 -11      164.19     -266.58    266.58 o 
  26   9 -11     8255.97     8655.08    565.25 o 
  27   9 -11       25.68      -27.30    325.27 o 
  28   9 -11     2970.84     1565.37    374.28 o 
   1  11 -11    16428.40    16706.79   1480.11 o 
   2  11 -11    24886.08    22239.36   1217.65 o 
   3  11 -11     2914.15     2997.94    530.33 o 
   4  11 -11    13664.30    12860.73    950.45 o 
   5  11 -11    25862.00    26425.95   1558.01 o 
   6  11 -11     4982.99     4872.37    637.74 o 
   7  11 -11     7433.16     8298.20   1299.71 o 
   8  11 -11    10348.60    10419.15    694.03 o 
   9  11 -11     6193.01     6059.46    556.85 o 
  10  11 -11     4918.40     4675.09    512.19 o 
  11  11 -11    27071.04    29321.92   1226.11 o 
  12  11 -11     4737.91     4251.18    518.84 o 
  13  11 -11    15840.12    13751.85    821.51 o 
  14  11 -11    15998.67    16460.95    895.80 o 
  15  11 -11     1094.83      900.55    391.68 o 
  16  11 -11     3310.71     3771.53    515.02 o 
  17  11 -11    20153.42    19285.63    865.48 o 
  18  11 -11      133.16      309.00    283.67 o 
  19  11 -11    12011.14    13073.37    822.22 o 
  20  11 -11     5559.71     5707.26    447.81 o 
  21  11 -11      179.45        6.46    275.68 o 
  22  11 -11     4707.07     5209.58    453.60 o 
  23  11 -11     7100.75     8439.66    549.19 o 
  24  11 -11      388.11      716.62    314.94 o 
  25  11 -11     2358.60     2656.80    389.88 o 
  26  11 -11     3845.70     4140.02    450.44 o 
  27  11 -11      790.30      598.18    489.67 o 
   1  13 -11    13447.37    14168.11   1266.91 o 
   2  13 -11    26590.58    26530.85   1664.61 o 
   3  13 -11     8394.16     7200.79    753.78 o 
   4  13 -11     8315.13     9426.87    850.23 o 
   5  13 -11    44519.65    45669.45   2026.36 o 
   6  13 -11     6036.68     6287.88    934.81 o 
   7  13 -11    11200.66    10852.82    881.35 o 
   8  13 -11    11561.69    10641.99    746.75 o 
   9  13 -11     3822.93     3610.16    519.41 o 
  10  13 -11     5254.11     5762.39    598.06 o 
  11  13 -11    21662.71    21050.60   1043.44 o 
  12  13 -11      207.81      -97.10    329.19 o 
  13  13 -11    18952.68    18463.25    992.29 o 
  14  13 -11     2651.32     2965.10    497.72 o 
  15  13 -11      788.90      331.26    375.24 o 
  16  13 -11     2333.19     1972.59    451.70 o 
  17  13 -11    10077.53    11522.92    696.54 o 
  18  13 -11     1834.67     2031.51    418.99 o 
  19  13 -11     8204.32     9273.50    652.05 o 
  20  13 -11     7549.56     5865.27    655.70 o 
  21  13 -11     1664.85     2542.45    488.28 o 
  22  13 -11     1273.64      884.19    425.25 o 
  23  13 -11    10993.40    10031.07    794.91 o 
  24  13 -11      776.04      562.63    408.38 o 
  25  13 -11     5350.94     5001.38    626.63 o 
   1  15 -11     2575.87     3184.65    628.94 o 
   2  15 -11    22252.69    22444.99   1313.08 o 
   3  15 -11      411.86      649.00    509.83 o 
   4  15 -11    18198.81    18736.90   1179.44 o 
   5  15 -11     2587.96     2643.53    615.06 o 
   6  15 -11     1269.68      468.54    500.87 o 
   7  15 -11     1110.75      940.74    504.34 o 
   8  15 -11    20020.25    20968.20   1267.89 o 
   9  15 -11     1592.67     1564.24    443.86 o 
  10  15 -11    15895.91    15148.98   1091.20 o 
  11  15 -11     1563.88     2514.27    491.48 o 
  12  15 -11      841.64      343.87    383.09 o 
  13  15 -11      312.54     -350.29    350.29 o 
  14  15 -11    23098.33    22125.23   1117.53 o 
  15  15 -11     1305.07     1625.53    476.94 o 
  16  15 -11    17796.76    16029.25   1564.06 o 
  17  15 -11     1386.03     1269.46    407.14 o 
  18  15 -11      421.58     -163.65    395.21 o 
  19  15 -11      499.05      491.30    347.06 o 
  20  15 -11    10076.46     9983.94    800.20 o 
  21  15 -11        3.73     -310.76    310.76 o 
  22  15 -11     4219.18     4149.50    528.56 o 
  23  15 -11       77.25      447.95    408.25 o 
   1  17 -11     5785.81     5018.44    756.26 o 
   2  17 -11      409.15      604.99    574.29 o 
   3  17 -11     3948.57     3628.56    861.01 o 
   4  17 -11     1437.41     2375.06    635.84 o 
   5  17 -11    20022.75    15770.02   1221.96 o 
   6  17 -11      324.77     1945.27    585.99 o 
   7  17 -11    17055.00    15974.56   1179.86 o 
   8  17 -11     8793.55     8244.33   1176.71 o 
   9  17 -11      463.97     -225.11    518.34 o 
  10  17 -11     9977.73    11259.45    826.43 o 
  11  17 -11     8021.74     7167.48    713.70 o 
  12  17 -11      245.42      767.43    456.93 o 
  13  17 -11    12839.60    13856.60    911.80 o 
  14  17 -11     4402.56     6023.94    889.81 o 
  15  17 -11      211.15     -379.06    379.06 o 
  16  17 -11     2036.67     1704.21    506.92 o 
  17  17 -11     6959.46     6748.02    606.43 o 
  18  17 -11      173.89     -299.38    299.38 o 
  19  17 -11     4469.92     4911.64   1022.55 o 
  20  17 -11     1576.36     1479.39    420.77 o 
   1  19 -11    10762.54    10425.20   1049.70 o 
   2  19 -11     1632.53     1662.91    654.90 o 
   3  19 -11       66.99     -135.30    543.71 o 
   4  19 -11     2462.10     1927.94    689.95 o 
   5  19 -11    13019.61    12975.38   1130.63 o 
   6  19 -11      172.32      -44.35    562.58 o 
   7  19 -11    11757.39    11852.43   1279.21 o 
   8  19 -11      895.49     1396.06    672.31 o 
   9  19 -11       20.83     -341.80    578.69 o 
  10  19 -11     1786.14     1728.23    608.36 o 
  11  19 -11    16274.10    14532.88    975.64 o 
  12  19 -11       68.84      418.65    572.21 o 
  13  19 -11     8674.85     8057.28    787.25 o 
  14  19 -11     3744.65     2932.98    604.14 o 
  15  19 -11      490.70      357.27    427.16 o 
  16  19 -11     3758.37     4384.29    554.02 o 
   1  21 -11      298.53      184.56    615.06 o 
   2  21 -11     8148.13     9141.14   1066.70 o 
   3  21 -11      915.49      148.10    666.13 o 
   4  21 -11    11315.21     9396.16   1101.64 o 
   5  21 -11      494.42     -159.01    620.43 o 
   6  21 -11      487.17     -293.33    721.61 o 
   7  21 -11      285.06      413.03    646.74 o 
   8  21 -11    18778.08    16359.14   1877.82 o 
   9  21 -11       79.27     -392.53    766.71 o 
   0   0 -10   147668.91   146994.45   6879.86 o 
   2   0 -10    30986.18    31496.47   1812.22 o 
   4   0 -10    90039.80    82766.30   2971.64 o 
   6   0 -10   108352.23   105862.37   3684.80 o 
   8   0 -10    18018.52    16776.19   1061.91 o 
  10   0 -10    31317.09    31862.60   1274.97 o 
  12   0 -10    69565.75    69630.02   2101.98 o 
  14   0 -10    12638.46    13460.72    979.91 o 
  16   0 -10    32293.79    30097.43   1479.56 o 
  18   0 -10    60627.54    55664.54   2329.54 o 
  20   0 -10      273.72      448.56    401.80 o 
  22   0 -10    31569.10    31282.25   1562.94 o 
  24   0 -10    25296.55    26235.57   1456.82 o 
  26   0 -10     1443.55      885.25    526.79 o 
  28   0 -10     5761.29     4733.74    832.31 o 
  30   0 -10     8105.42     8617.00    937.99 o 
  32   0 -10      263.49      594.59    579.05 o 
   0   2 -10    11465.12    11962.41    673.66 o 
   1   2 -10    18206.21    17582.23    617.27 o 
   2   2 -10     6391.30     5720.42    339.91 o 
   3   2 -10    70408.07    71497.17   1763.58 o 
   4   2 -10     1662.83     1276.37    248.37 o 
   5   2 -10    14342.37    14220.92    628.39 o 
   6   2 -10     8220.98     6898.38    693.37 o 
   7   2 -10     6714.45     7829.92    389.24 o 
   8   2 -10     2002.90     1894.17    234.79 o 
   9   2 -10    21701.23    22540.66    704.35 o 
  10   2 -10     2581.80     2084.88    220.87 o 
  11   2 -10     6646.41     7077.09    432.92 o 
  12   2 -10     8856.62     7963.71    384.19 o 
  13   2 -10    20785.67    21397.10    684.24 o 
  14   2 -10     9352.02     9409.12    492.37 o 
  15   2 -10    62194.34    60171.85   1513.57 o 
  16   2 -10      464.00      872.58    317.20 o 
  17   2 -10    13754.51    12345.62    633.03 o 
  18   2 -10    11134.37    12363.36    630.81 o 
  19   2 -10     5130.48     5474.47    461.95 o 
  20   2 -10     6540.02     6798.24    505.07 o 
  21   2 -10     8513.06     9269.46    586.46 o 
  22   2 -10      734.55     1178.12    341.14 o 
  23   2 -10      422.26      -21.51    291.73 o 
  24   2 -10     3454.54     3751.97    456.11 o 
  25   2 -10     8947.24     9126.50    656.83 o 
  26   2 -10      106.19      374.61    336.64 o 
  27   2 -10     9163.81     8719.77    645.15 o 
  28   2 -10     5914.33     5832.10    650.97 o 
  29   2 -10     1617.62     1541.36    425.36 o 
  30   2 -10     3675.22     3404.01    503.70 o 
  31   2 -10     2561.00     2619.81    666.39 o 
  32   2 -10       73.34     -133.99    365.78 o 
  33   2 -10    10181.48    10609.01    763.93 o 
   0   4 -10    10446.05    10716.86    620.33 o 
   1   4 -10    27656.30    26793.25    824.89 o 
   2   4 -10     1406.16     1688.39    209.38 o 
   3   4 -10    88142.11    83150.59   2434.10 o 
   4   4 -10    23787.43    24611.63    778.66 o 
   5   4 -10    11557.16    11474.55    509.42 o 
   6   4 -10    20892.06    21414.78    711.11 o 
   7   4 -10     9869.83     9286.89    452.22 o 
   8   4 -10     3189.74     3613.45    320.75 o 
   9   4 -10    33799.47    34252.19   1006.11 o 
  10   4 -10     4536.48     4822.92    297.58 o 
  11   4 -10     3571.35     3144.71    312.99 o 
  12   4 -10    15427.56    17278.85    656.96 o 
  13   4 -10    11085.72    11533.35    541.11 o 
  14   4 -10     3994.85     3837.37    325.15 o 
  15   4 -10    29138.82    27096.50    850.36 o 
  16   4 -10    14747.64    14264.53    594.62 o 
  17   4 -10     3699.64     4326.88    400.49 o 
  18   4 -10    21226.36    22025.04    932.66 o 
  19   4 -10    25439.27    24033.22    932.03 o 
  20   4 -10     2254.01     3980.72    425.18 o 
  21   4 -10    41688.99    42422.72   1372.05 o 
  22   4 -10    13180.41    12980.04    702.46 o 
  23   4 -10     4035.11     4686.66    483.42 o 
  24   4 -10    10123.20     9590.17    629.87 o 
  25   4 -10     7135.44     5902.89    539.73 o 
  26   4 -10      723.75      373.14    357.44 o 
  27   4 -10    11011.95    10256.89    689.09 o 
  28   4 -10     1241.71     1395.82    411.14 o 
  29   4 -10      165.82      433.35    360.28 o 
  30   4 -10     3303.04     2799.52    490.46 o 
  31   4 -10     9849.06     9492.29    958.70 o 
  32   4 -10       82.81      281.74    383.52 o 
   0   6 -10    52887.80    53759.66   2894.62 o 
   1   6 -10       56.73      402.53    356.70 o 
   2   6 -10    13700.52    14024.52    800.17 o 
   3   6 -10     1395.13     1350.37    278.94 o 
   4   6 -10     8939.93     9238.30    544.29 o 
   5   6 -10     1452.56      912.09    220.88 o 
   6   6 -10    21267.45    22905.21    655.01 o 
   7   6 -10     2087.84     2104.98    238.92 o 
   8   6 -10     1182.94     1255.68    218.71 o 
   9   6 -10     1786.84     2381.32    276.01 o 
  10   6 -10    26694.21    26947.65    784.75 o 
  11   6 -10      166.41      222.51    192.41 o 
  12   6 -10    31416.63    31662.26    902.43 o 
  13   6 -10      662.06      694.10    226.05 o 
  14   6 -10     5634.44     6739.18    397.27 o 
  15   6 -10      930.41      883.18    235.31 o 
  16   6 -10     8894.87     9104.14    436.51 o 
  17   6 -10       83.96     -101.21    204.75 o 
  18   6 -10    30735.58    28682.16    916.99 o 
  19   6 -10      240.81      243.77    277.00 o 
  20   6 -10    12107.15    11765.44    655.07 o 
  21   6 -10     1049.87     1297.96    336.34 o 
  22   6 -10     6697.88     6481.71    607.18 o 
  23   6 -10     1234.06     1120.98    344.74 o 
  24   6 -10    15700.59    15059.89    897.15 o 
  25   6 -10     1359.39     1417.13    379.86 o 
  26   6 -10       75.24     -308.91    308.91 o 
  27   6 -10      264.55      311.12    343.45 o 
  28   6 -10    11434.73    12045.85    912.52 o 
  29   6 -10      691.49      730.38    377.35 o 
  30   6 -10    12466.68    12419.63    780.49 o 
  31   6 -10      161.99     -194.51    354.34 o 
  32   6 -10      550.00      679.94    409.87 o 
   0   8 -10    20422.86    21664.58   1541.61 o 
   1   8 -10    19857.10    17817.46   1023.29 o 
   2   8 -10    11832.01    12736.44    822.38 o 
   3   8 -10    61083.66    58958.90   2371.43 o 
   4   8 -10     1086.96     1630.49    298.70 o 
   5   8 -10    13083.90    13445.26    652.10 o 
   6   8 -10    16933.76    19137.99    798.64 o 
   7   8 -10    14949.21    14589.99    621.97 o 
   8   8 -10     2978.04     3141.56    281.93 o 
   9   8 -10    31201.65    31846.56    898.60 o 
  10   8 -10    21973.73    21475.15    700.35 o 
  11   8 -10     3736.53     2850.74    294.74 o 
  12   8 -10    20721.44    21503.96    706.92 o 
  13   8 -10    22224.75    23765.65    745.32 o 
  14   8 -10      197.24      274.35    279.18 o 
  15   8 -10    20803.06    23105.66    746.66 o 
  16   8 -10    10245.28     9973.47    463.15 o 
  17   8 -10     4469.16     5748.43    377.88 o 
  18   8 -10    12069.54    12783.65    564.75 o 
  19   8 -10    26573.87    25751.26    795.35 o 
  20   8 -10     1217.08     1073.59    281.31 o 
  21   8 -10    27014.51    25961.10   1130.76 o 
  22   8 -10     3123.43     3869.07    387.89 o 
  23   8 -10     2799.27     3554.12    387.06 o 
  24   8 -10     4624.29     4040.88    408.75 o 
  25   8 -10     7743.64     8614.67    543.49 o 
  26   8 -10      174.44      -81.84    264.47 o 
  27   8 -10    12622.91    12076.59    646.78 o 
  28   8 -10     2845.98     3740.62    503.62 o 
  29   8 -10      185.85       67.11    310.85 o 
  30   8 -10     2776.73     2100.54    462.25 o 
  31   8 -10     7361.12     6980.45    640.59 o 
   0  10 -10    28636.16    27404.63   1861.42 o 
   1  10 -10     1734.82     1305.73    408.50 o 
   2  10 -10    12512.45    12829.98    893.81 o 
   3  10 -10    16182.84    17055.76   1005.70 o 
   4  10 -10      928.27      906.60    387.97 o 
   5  10 -10     9595.72     8767.12   1000.41 o 
   6  10 -10     5934.25     7351.57    688.81 o 
   7  10 -10     6259.65     6554.19    697.01 o 
   8  10 -10      318.23      383.26    250.38 o 
   9  10 -10    30207.80    30062.61   1011.05 o 
  10  10 -10     3753.25     3232.55    365.11 o 
  11  10 -10     5312.81     6735.90    461.36 o 
  12  10 -10     4662.57     5274.91    376.19 o 
  13  10 -10    15163.81    15753.92    607.46 o 
  14  10 -10     4481.47     4320.98    409.05 o 
  15  10 -10    30891.47    30654.24    932.48 o 
  16  10 -10     2519.78     3079.87    348.88 o 
  17  10 -10     1352.14     1056.97    266.18 o 
  18  10 -10     3658.29     3797.93    423.56 o 
  19  10 -10     9158.97     8957.43    473.34 o 
  20  10 -10     2353.58     2453.26    317.61 o 
  21  10 -10    12699.38    13573.11    621.22 o 
  22  10 -10     2151.05     2541.75    433.81 o 
  23  10 -10     5347.13     5555.88    444.27 o 
  24  10 -10     3328.28     3724.26    413.93 o 
  25  10 -10     4860.45     5180.14    540.97 o 
  26  10 -10      174.54      -50.82    283.30 o 
  27  10 -10     9281.18    10438.71    602.88 o 
  28  10 -10     2810.66     2753.91    406.34 o 
  29  10 -10      382.75      351.15    382.48 o 
   0  12 -10    43235.28    38204.13   2566.62 o 
   1  12 -10        8.83     -185.96    350.48 o 
   2  12 -10    22035.14    22288.64   1214.74 o 
   3  12 -10      217.23      562.94    405.86 o 
   4  12 -10     3208.07     2088.30    507.33 o 
   5  12 -10      383.78      796.30    697.01 o 
   6  12 -10    69120.70    63415.20   2673.01 o 
   7  12 -10      155.70      193.67    389.70 o 
   8  12 -10    27551.48    26872.39   1385.65 o 
   9  12 -10      559.58      779.92    353.28 o 
  10  12 -10    13952.49    14095.50    811.55 o 
  11  12 -10     2170.06     2493.94    469.93 o 
  12  12 -10    51961.27    50020.73   1776.10 o 
  13  12 -10      699.03     1482.00    395.73 o 
  14  12 -10      962.70      937.95    367.02 o 
  15  12 -10     3683.19     3559.07    506.23 o 
  16  12 -10    22358.84    22121.12    906.31 o 
  17  12 -10     1588.48     1758.63    367.21 o 
  18  12 -10    31827.81    33902.07   1255.95 o 
  19  12 -10      813.08      853.34    298.36 o 
  20  12 -10     1040.59      980.58    281.78 o 
  21  12 -10      441.21      189.12    252.59 o 
  22  12 -10    18803.59    18086.27    752.05 o 
  23  12 -10      150.31      218.23    283.09 o 
  24  12 -10    15288.11    15465.72    710.96 o 
  25  12 -10      491.46      167.97    293.88 o 
  26  12 -10      595.62      440.93    313.79 o 
  27  12 -10       93.90      -72.16    323.49 o 
  28  12 -10     8428.37     6633.42    617.62 o 
   0  14 -10     5640.02     6830.66   1033.21 o 
   1  14 -10     5712.32     6208.08    712.06 o 
   2  14 -10      850.61      845.52    467.95 o 
   3  14 -10    30301.77    28693.62   1486.58 o 
   4  14 -10     8456.35     9743.47   1463.71 o 
   5  14 -10    20932.29    19731.84   1193.40 o 
   6  14 -10    13231.55    12329.57    975.46 o 
   7  14 -10      143.27     -123.18    586.30 o 
   8  14 -10     3661.43     2836.25    583.48 o 
   9  14 -10    21635.82    19914.51   1213.49 o 
  10  14 -10     3412.20     4407.19    518.66 o 
  11  14 -10     4465.39     5008.38    549.07 o 
  12  14 -10     6500.65     6600.33    609.51 o 
  13  14 -10    10616.95    10789.73    856.59 o 
  14  14 -10      988.67     1142.69    421.23 o 
  15  14 -10    15996.20    15329.09    915.39 o 
  16  14 -10      902.54      762.77    572.14 o 
  17  14 -10      700.72      726.76    339.11 o 
  18  14 -10      988.40     1235.99    481.72 o 
  19  14 -10     4831.40     4153.34    479.51 o 
  20  14 -10        5.76      532.31    337.77 o 
  21  14 -10     7653.75     8434.59    622.82 o 
  22  14 -10     1605.51     1370.62    394.73 o 
  23  14 -10     1258.00     1426.77    436.74 o 
  24  14 -10     4384.76     4812.34    944.50 o 
  25  14 -10     4211.77     5439.10    543.53 o 
  26  14 -10     1381.92     1448.64    478.15 o 
   0  16 -10     3996.10     4419.84    967.61 o 
   1  16 -10    15814.34    15307.87   1113.10 o 
   2  16 -10     2026.50     1860.79    566.02 o 
   3  16 -10    53313.61    50623.97   2278.39 o 
   4  16 -10     3934.15     3863.71    682.98 o 
   5  16 -10     8955.23     9517.66   2632.22 o 
   6  16 -10    19539.29    19337.64   1229.08 o 
   7  16 -10     9035.30     9157.40   1037.31 o 
   8  16 -10     1613.00     1628.09    570.88 o 
   9  16 -10    16037.83    17516.48   1170.57 o 
  10  16 -10     8750.20     8621.51    703.92 o 
  11  16 -10      941.22     1043.99    416.88 o 
  12  16 -10     8335.10     7828.97    695.10 o 
  13  16 -10    11771.61    12369.02    892.16 o 
  14  16 -10      761.38      427.26    390.15 o 
  15  16 -10    14030.91    14010.95   1201.49 o 
  16  16 -10     4047.37     4058.96   1223.46 o 
  17  16 -10     1479.21     1032.53    370.48 o 
  18  16 -10     2626.59     2551.10    443.80 o 
  19  16 -10     5958.42     6908.88   1156.36 o 
  20  16 -10       75.04     -110.55    325.72 o 
  21  16 -10     7614.34     7181.20    611.54 o 
  22  16 -10     2783.15     2400.52    460.56 o 
  23  16 -10       85.96     -335.99    335.99 o 
   0  18 -10    20251.44    20762.58   1861.42 o 
   1  18 -10      197.98     -462.13    462.13 o 
   2  18 -10     3945.60     4039.50    728.11 o 
   3  18 -10      366.89      619.19    567.88 o 
   4  18 -10     7774.26     6417.15    833.99 o 
   5  18 -10      117.85      234.83    527.27 o 
   6  18 -10    23770.42    22788.65   1394.49 o 
   7  18 -10       48.96     -470.79    470.79 o 
   8  18 -10     4225.81     3695.05    714.67 o 
   9  18 -10      249.23     -765.40    975.81 o 
  10  18 -10     1614.71      840.73    551.75 o 
  11  18 -10     1505.20     1693.81    504.90 o 
  12  18 -10    10743.83    10189.87    806.67 o 
  13  18 -10     1767.60     1490.11    700.21 o 
  14  18 -10     1348.51     1222.17    488.91 o 
  15  18 -10       56.07      696.94    438.20 o 
  16  18 -10     5074.48     4173.33    501.59 o 
  17  18 -10       18.72     -218.64    316.04 o 
  18  18 -10    11815.05    12277.33    756.17 o 
  19  18 -10      608.38      270.30    378.75 o 
  20  18 -10     1477.45      579.48    395.71 o 
   0  20 -10    12104.86    12677.31   1590.81 o 
   1  20 -10     6388.08     6556.89    872.73 o 
   2  20 -10     7369.20     7729.43    933.53 o 
   3  20 -10    14808.60    13519.55   1217.48 o 
   4  20 -10      265.33      339.77    598.43 o 
   5  20 -10     1020.81      631.48    638.34 o 
   6  20 -10     4456.12     4568.98   1209.51 o 
   7  20 -10     5364.78     6573.40   1717.91 o 
   8  20 -10     1811.13     1372.62    679.81 o 
   9  20 -10    10239.30    10454.57   1307.91 o 
  10  20 -10      889.65      253.51    619.69 o 
  11  20 -10      815.33      869.06    438.70 o 
  12  20 -10     6303.57     5954.28   1047.32 o 
  13  20 -10     4834.35     4068.40    645.35 o 
  14  20 -10     1006.01      589.87    458.01 o 
  15  20 -10    12994.05    12477.77    937.43 o 
  16  20 -10     1720.97     1584.71    525.23 o 
   0  22 -10     1861.39     1484.21   1008.61 o 
   1  22 -10     3148.74     5364.07   1020.91 o 
   2  22 -10      276.63      791.04   1127.51 o 
   3  22 -10     7592.95     7718.39   1006.00 o 
   4  22 -10     1362.42      256.86    675.79 o 
   5  22 -10     1274.94     -345.35    642.30 o 
   6  22 -10     1708.40      -83.86    636.55 o 
   7  22 -10     1725.92     1030.71    748.05 o 
   8  22 -10      178.70      217.04    658.92 o 
   9  22 -10     8149.84     6778.54   1332.51 o 
  10  22 -10      582.48     -390.37    637.96 o 
   1   1  -9    27266.06    28481.39    949.52 o 
   2   1  -9    18607.79    18661.99    929.99 o 
   3   1  -9     3770.84     3494.39    295.74 o 
   4   1  -9    27057.09    27297.47    933.99 o 
   5   1  -9    42528.70    41712.69   1331.48 o 
   6   1  -9    24958.86    25313.15    779.50 o 
   7   1  -9    70762.42    72043.24   1770.61 o 
   8   1  -9    38514.76    38406.00   1067.05 o 
   9   1  -9     2071.93     2371.70    241.45 o 
  10   1  -9    13392.53    14023.92    662.39 o 
  11   1  -9    24842.74    22504.82    680.13 o 
  12   1  -9     2549.90     2557.09    212.37 o 
  13   1  -9    17329.98    16358.63    514.57 o 
  14   1  -9    31292.75    30080.77    851.54 o 
  15   1  -9      630.24      271.00    184.98 o 
  16   1  -9    23510.85    21792.88    830.58 o 
  17   1  -9    24910.97    23519.93    875.96 o 
  18   1  -9       72.70       47.37    227.21 o 
  19   1  -9    15555.08    14047.05   1017.88 o 
  20   1  -9     9705.84     8301.63    544.10 o 
  21   1  -9     2108.00     2280.78    360.65 o 
  22   1  -9     3571.43     3822.30    427.33 o 
  23   1  -9    38787.54    39005.20   1302.49 o 
  24   1  -9     6165.86     6448.39    526.51 o 
  25   1  -9    14883.88    15793.67    786.87 o 
  26   1  -9    19030.15    17978.32   1272.35 o 
  27   1  -9      643.88       16.15    328.81 o 
  28   1  -9     4154.14     3961.86    479.70 o 
  29   1  -9    15772.81    14949.18    944.63 o 
  30   1  -9     1636.56     1563.36    419.62 o 
  31   1  -9     5112.11     4421.88    537.87 o 
  32   1  -9     3287.28     3560.77    520.51 o 
  33   1  -9     2389.52     2211.99    484.89 o 
  34   1  -9      951.56      268.92    414.74 o 
   1   3  -9     4257.68     4691.39    379.93 o 
   2   3  -9    91543.49    91192.24   2190.23 o 
   3   3  -9     1795.61     1816.18    188.88 o 
   4   3  -9    62681.09    59966.29   1542.23 o 
   5   3  -9     3783.63     3857.60    316.99 o 
   6   3  -9      631.55      737.30    204.44 o 
   7   3  -9      876.96      753.83    210.74 o 
   8   3  -9    49006.86    46850.54   1471.82 o 
   9   3  -9    14587.03    14412.15    490.28 o 
  10   3  -9    18021.13    17484.53    541.20 o 
  11   3  -9     1054.28     1082.67    183.64 o 
  12   3  -9     4819.52     4362.65    278.00 o 
  13   3  -9     2727.04     2627.83    261.14 o 
  14   3  -9    52880.61    51553.24   1291.73 o 
  15   3  -9       28.50      234.45    197.29 o 
  16   3  -9    32020.54    29063.63    867.26 o 
  17   3  -9     3292.96     3695.25    376.38 o 
  18   3  -9     2880.62     3234.10    404.54 o 
  19   3  -9     3647.46     3314.04    375.80 o 
  20   3  -9    31515.59    33177.68   1094.26 o 
  21   3  -9      321.40      303.43    281.85 o 
  22   3  -9    20798.92    22747.11    886.13 o 
  23   3  -9     2710.35     2594.62    388.29 o 
  24   3  -9     4767.99     5564.90    500.25 o 
  25   3  -9     3471.66     3362.31    441.51 o 
  26   3  -9    25354.19    25857.30   1011.97 o 
  27   3  -9     1326.72     1331.71    370.95 o 
  28   3  -9     8173.26     8784.71    627.39 o 
  29   3  -9     1445.27     1532.11    413.94 o 
  30   3  -9     1759.69     1960.87    432.30 o 
  31   3  -9      536.08      444.49    364.62 o 
  32   3  -9     9767.55     9029.16    695.81 o 
  33   3  -9      849.18      153.89    417.17 o 
  34   3  -9     4594.37     3285.44    538.61 o 
   1   5  -9    25384.76    23408.11    709.34 o 
   2   5  -9    20353.90    18639.15    610.46 o 
   3   5  -9     2987.45     3397.60    299.29 o 
   4   5  -9     5787.58     7405.95    439.04 o 
   5   5  -9    75364.06    73201.85   1838.77 o 
   6   5  -9      348.30      433.09    181.94 o 
   7   5  -9    55648.21    58400.25   1331.35 o 
   8   5  -9     3348.64     4139.46    279.43 o 
   9   5  -9     9718.25     9954.15    549.48 o 
  10   5  -9     7148.61     7226.81    366.21 o 
  11   5  -9    73121.14    74958.61   1905.32 o 
  12   5  -9     8217.73     8797.77    462.57 o 
  13   5  -9    34382.45    34898.14   1035.76 o 
  14   5  -9     1462.49      935.50    222.56 o 
  15   5  -9     2271.40     2824.30    288.81 o 
  16   5  -9      101.45      197.66    216.40 o 
  17   5  -9    27043.91    28026.86    836.24 o 
  18   5  -9    10416.24     9778.39    489.25 o 
  19   5  -9     4635.30     5648.41    456.40 o 
  20   5  -9    15310.97    15868.95    722.63 o 
  21   5  -9     3904.94     4178.26    426.63 o 
  22   5  -9    10517.17    10120.06    610.36 o 
  23   5  -9    19548.59    18581.69   1014.23 o 
  24   5  -9      254.86      217.17    293.10 o 
  25   5  -9     5739.75     5013.36    491.52 o 
  26   5  -9     2334.92     2995.09    795.36 o 
  27   5  -9     1593.91     1295.64    386.55 o 
  28   5  -9     1277.99      836.25    372.83 o 
  29   5  -9    12797.69    14487.78    789.51 o 
  30   5  -9      215.19      104.14    417.80 o 
  31   5  -9     3228.47     3857.04    526.36 o 
  32   5  -9     1900.48      979.01    411.83 o 
  33   5  -9      555.17      300.01    375.07 o 
   1   7  -9    57181.78    58739.37   2177.22 o 
   2   7  -9     5581.43     4973.35    355.67 o 
   3   7  -9     1844.97     1993.74    272.79 o 
   4   7  -9    10133.26     9739.33    659.63 o 
   5   7  -9    29269.19    28147.18    859.37 o 
   6   7  -9     1203.17     1480.20    223.11 o 
   7   7  -9    22284.82    23035.59    804.83 o 
   8   7  -9     4976.15     4400.88    294.85 o 
   9   7  -9    10162.98     9665.36    609.83 o 
  10   7  -9    14347.80    13790.78    612.72 o 
  11   7  -9    54869.95    53441.84   1327.06 o 
  12   7  -9      307.95      267.10    197.87 o 
  13   7  -9    23742.85    23948.66    734.80 o 
  14   7  -9     3393.81     3495.21    303.59 o 
  15   7  -9     2051.90     2585.77    258.29 o 
  16   7  -9      369.80      591.31    313.54 o 
  17   7  -9    45795.78    44443.24   1081.45 o 
  18   7  -9      165.47      451.57    214.80 o 
  19   7  -9    27027.86    28221.47    797.58 o 
  20   7  -9    11706.67    12503.53    575.88 o 
  21   7  -9     1740.01     2233.51    320.88 o 
  22   7  -9     2421.14     2787.10    344.35 o 
  23   7  -9    13537.30    13794.14    624.02 o 
  24   7  -9      498.89      457.53    262.67 o 
  25   7  -9     2742.38     3500.84    457.51 o 
  26   7  -9     1554.87     1582.25    321.88 o 
  27   7  -9     6314.19     5499.05    449.52 o 
  28   7  -9     1158.81     1357.41    330.30 o 
  29   7  -9    13568.19    13033.37    942.66 o 
  30   7  -9       20.68     -259.98    345.56 o 
  31   7  -9     6399.77     5950.74    590.72 o 
  32   7  -9     1764.48     1228.39    434.96 o 
  33   7  -9     1011.86      790.49    419.39 o 
   1   9  -9      737.98      703.75    327.26 o 
   2   9  -9    55486.85    55050.02   1713.82 o 
   3   9  -9     3275.99     3031.54    376.30 o 
   4   9  -9    43447.46    43216.21   1373.33 o 
   5   9  -9     3036.64     3742.75    364.15 o 
   6   9  -9     1378.69      925.23    300.23 o 
   7   9  -9     2211.99     2537.27    268.97 o 
   8   9  -9    41416.66    39688.52   1053.60 o 
   9   9  -9     2062.21     2251.32    258.83 o 
  10   9  -9    58446.43    57594.37   1390.33 o 
  11   9  -9     2780.56     2963.91    286.38 o 
  12   9  -9      719.81      691.48    234.26 o 
  13   9  -9     6403.00     7188.28    402.40 o 
  14   9  -9    26825.98    27492.56    830.44 o 
  15   9  -9     1000.61     1036.43    259.63 o 
  16   9  -9    17705.07    18264.93    612.44 o 
  17   9  -9     3193.99     3112.77    470.75 o 
  18   9  -9     5382.75     4741.63    350.46 o 
  19   9  -9      427.10      370.52    234.55 o 
  20   9  -9    35379.16    36711.95    980.80 o 
  21   9  -9        3.36       81.55    249.98 o 
  22   9  -9    21201.02    21378.21    856.15 o 
  23   9  -9     1189.07     1197.05    297.04 o 
  24   9  -9      591.64      -56.09    254.86 o 
  25   9  -9      829.88      717.36    297.71 o 
  26   9  -9    15560.63    15523.51    701.45 o 
  27   9  -9     3055.63     2971.44    392.23 o 
  28   9  -9     3354.38     2675.78    448.49 o 
  29   9  -9      174.43      297.19    349.98 o 
  30   9  -9     2283.60     1553.46    441.21 o 
  31   9  -9      243.82      696.61    389.84 o 
  32   9  -9    11680.94    11384.00    765.52 o 
   1  11  -9    27316.92    28212.24   1330.25 o 
   2  11  -9    26084.73    25678.53   1260.89 o 
   3  11  -9     2769.91     3119.32    466.52 o 
   4  11  -9    12906.77    13721.27    849.32 o 
   5  11  -9    18517.75    19068.72   1043.51 o 
   6  11  -9       93.15      186.38    471.50 o 
   7  11  -9    14236.96    15607.92    937.40 o 
   8  11  -9    17300.69    18486.04   1029.71 o 
   9  11  -9     3362.74     2805.19    408.35 o 
  10  11  -9     8635.91     9887.46    762.22 o 
  11  11  -9    36645.64    35459.34    999.38 o 
  12  11  -9     3843.65     3915.96    326.75 o 
  13  11  -9    25772.79    22390.89    759.61 o 
  14  11  -9    23030.48    25321.75    793.65 o 
  15  11  -9       36.50      231.20    234.47 o 
  16  11  -9    18710.12    17486.65    645.42 o 
  17  11  -9    15905.49    15582.19    587.32 o 
  18  11  -9        3.72      112.84    219.35 o 
  19  11  -9    12334.72    13344.39    550.59 o 
  20  11  -9     5291.62     4959.10    379.87 o 
  21  11  -9     1124.02      633.68    262.01 o 
  22  11  -9     3058.71     2476.03    324.66 o 
  23  11  -9    10546.12    10620.20    596.26 o 
  24  11  -9      540.00      251.22    290.80 o 
  25  11  -9     7541.22     7377.90    616.82 o 
  26  11  -9     5846.27     6268.81    580.17 o 
  27  11  -9      647.01      530.20    363.11 o 
  28  11  -9     1406.15     1307.26    401.54 o 
  29  11  -9     9697.55     9823.90    694.06 o 
  30  11  -9      952.05     1418.15    422.34 o 
   1  13  -9    11306.80    11117.33    828.92 o 
   2  13  -9    17676.65    17150.12   1025.86 o 
   3  13  -9     1437.98      984.43    445.46 o 
   4  13  -9    15092.62    15907.79    997.38 o 
   5  13  -9    42970.57    41564.04   1822.74 o 
   6  13  -9      591.77      470.51    643.71 o 
   7  13  -9    38823.19    39183.43   3538.33 o 
   8  13  -9    14097.45    15604.53    978.63 o 
   9  13  -9      515.28      295.49    407.29 o 
  10  13  -9     4768.61     5122.59    746.63 o 
  11  13  -9    14106.33    13223.15    787.18 o 
  12  13  -9     2310.63     2759.52    442.20 o 
  13  13  -9    20553.40    18791.87    950.46 o 
  14  13  -9    10983.14    11404.97    728.50 o 
  15  13  -9      247.38      239.99    281.23 o 
  16  13  -9     2670.38     2459.54    333.69 o 
  17  13  -9    14006.32    13849.49    996.35 o 
  18  13  -9     2997.82     3368.59    361.89 o 
  19  13  -9     9047.34     9863.44    538.55 o 
  20  13  -9     9686.37    10324.67    598.53 o 
  21  13  -9      993.74     1574.46    318.46 o 
  22  13  -9     4541.60     4635.82    389.36 o 
  23  13  -9    11783.35    11141.71    549.37 o 
  24  13  -9      545.03      878.88    309.72 o 
  25  13  -9     8095.29     9045.08    554.77 o 
  26  13  -9     3794.12     4286.26    498.56 o 
  27  13  -9      402.35      785.55    370.35 o 
  28  13  -9      271.53     -322.22    322.22 o 
  29  13  -9     8162.67     8247.68    653.85 o 
   1  15  -9       49.68      561.86    469.56 o 
   2  15  -9    29497.22    29439.44   1481.46 o 
   3  15  -9      499.37      581.50    468.71 o 
   4  15  -9    20062.53    18624.58   2070.52 o 
   5  15  -9     1086.40     1007.12    494.51 o 
   6  15  -9      928.68      498.88    481.02 o 
   7  15  -9      796.43      515.53    459.01 o 
   8  15  -9    32870.37    32017.07   1602.60 o 
   9  15  -9       23.47       99.79    449.03 o 
  10  15  -9    17664.93    16702.86    903.77 o 
  11  15  -9      754.62     1548.71    705.20 o 
  12  15  -9     5291.63     5610.39    665.24 o 
  13  15  -9     1690.14     2042.18    444.74 o 
  14  15  -9    34039.62    34685.05   1414.03 o 
  15  15  -9      425.53      476.81    379.17 o 
  16  15  -9    22940.07    19937.04    904.96 o 
  17  15  -9      461.75      278.35    300.00 o 
  18  15  -9      689.29      930.61    341.18 o 
  19  15  -9       46.27       43.20    298.18 o 
  20  15  -9    15998.01    16096.43    808.53 o 
  21  15  -9      553.66       77.33    274.87 o 
  22  15  -9     5993.92     5908.64    472.84 o 
  23  15  -9      112.58      230.95    292.21 o 
  24  15  -9     2091.98     2573.29    450.76 o 
  25  15  -9       34.25      285.33    415.15 o 
  26  15  -9    15089.93    15716.01    969.19 o 
  27  15  -9       63.23     -354.27    354.27 o 
   1  17  -9    12446.35    11572.33   2177.12 o 
   2  17  -9     1873.79     1134.34    558.92 o 
   3  17  -9     1216.85     1386.68    594.51 o 
   4  17  -9     3713.20     2808.40    648.17 o 
   5  17  -9    29804.45    31719.71   2341.12 o 
   6  17  -9      298.83      -71.56    503.96 o 
   7  17  -9    22176.71    21372.04   1319.11 o 
   8  17  -9     5406.12     5061.93    745.07 o 
   9  17  -9     1233.37      817.68    553.53 o 
  10  17  -9     5457.02     5958.73   1693.31 o 
  11  17  -9    18430.28    17398.39    973.55 o 
  12  17  -9      829.95       28.93    524.80 o 
  13  17  -9    15323.89    15915.72   1117.00 o 
  14  17  -9     4994.32     4543.96    579.44 o 
  15  17  -9     1219.01      491.30    404.32 o 
  16  17  -9     2110.58     2213.67    408.33 o 
  17  17  -9    13536.31    13575.46    758.04 o 
  18  17  -9      750.47       78.16    318.21 o 
  19  17  -9     4079.83     2711.97    436.76 o 
  20  17  -9     1214.56     1366.15    397.41 o 
  21  17  -9     3880.59     2818.98    578.77 o 
  22  17  -9      844.68      756.94    391.22 o 
  23  17  -9    12467.11    10891.46    855.31 o 
  24  17  -9      133.45      239.05    423.74 o 
   1  19  -9    12181.32    12176.85   2222.22 o 
   2  19  -9     3791.66     3307.14    690.00 o 
   3  19  -9     1092.43      387.36    546.08 o 
   4  19  -9     4373.11     5145.26    801.97 o 
   5  19  -9    17532.54    18803.79   2148.42 o 
   6  19  -9      319.64     -488.70    488.70 o 
   7  19  -9    13501.68    15637.87   1340.71 o 
   8  19  -9      600.12       60.26    547.73 o 
   9  19  -9      662.56      -31.90    518.09 o 
  10  19  -9     2683.28     2073.96   1422.71 o 
  11  19  -9    16062.26    15924.47    986.49 o 
  12  19  -9      920.76      534.05    434.90 o 
  13  19  -9     7376.01     7392.09    756.75 o 
  14  19  -9     4044.26     3646.68    584.61 o 
  15  19  -9     2231.98     1519.76    496.73 o 
  16  19  -9     5090.20     5689.28    699.04 o 
  17  19  -9    13460.53    14692.61    809.32 o 
  18  19  -9      309.21      720.28    356.52 o 
  19  19  -9     4782.26     5641.76    954.76 o 
  20  19  -9     1176.12      989.71    575.38 o 
  21  19  -9     1569.35     1373.58    646.19 o 
   1  21  -9      145.96      -32.92    574.29 o 
   2  21  -9    13809.76    13843.02   1209.51 o 
   3  21  -9      855.28      348.26    629.10 o 
   4  21  -9    15017.30    14817.53   1738.41 o 
   5  21  -9     2106.17     1097.99   1525.21 o 
   6  21  -9      380.77     -460.60    593.80 o 
   7  21  -9     1267.88     1819.57    675.73 o 
   8  21  -9    19188.32    19317.98   1413.77 o 
   9  21  -9      178.02      304.33    762.61 o 
  10  21  -9    11596.25    12574.90   1167.46 o 
  11  21  -9      437.85      776.32    449.10 o 
  12  21  -9      168.72      204.27    429.35 o 
  13  21  -9      232.17     -264.80    413.79 o 
  14  21  -9     9838.29    10034.69    847.31 o 
  15  21  -9      398.19     -431.33    501.36 o 
  16  21  -9     5075.01     4111.69    634.59 o 
   1  23  -9     9135.53     8708.16   1104.02 o 
   2  23  -9     4910.06     4855.55    933.48 o 
   3  23  -9        1.47     -582.71    582.71 o 
   4  23  -9     3577.13     4323.67    883.09 o 
   5  23  -9     6774.20     6652.43   1295.61 o 
   6  23  -9      255.36     -751.26    754.41 o 
   7  23  -9     3299.52     2615.71    918.41 o 
   8  23  -9     6559.04     6381.85   1197.21 o 
   9  23  -9      363.79     -267.68    638.61 o 
  10  23  -9     4645.83     3800.58   1365.31 o 
   2   0  -8    12843.26    13981.12    926.61 o 
   4   0  -8   134268.61   136613.17   6141.85 o 
   6   0  -8   121233.82   126652.48   4104.13 o 
   8   0  -8    41409.11    39225.73   1500.56 o 
  10   0  -8    25085.18    24467.45   1033.97 o 
  12   0  -8    75768.04    75540.06   2223.10 o 
  14   0  -8    10510.23     9069.18    892.96 o 
  16   0  -8    31336.43    29564.21   1421.50 o 
  18   0  -8    51047.45    48569.01   2911.02 o 
  20   0  -8     4840.50     4622.79    586.80 o 
  22   0  -8    27149.47    26476.38   2394.42 o 
  24   0  -8    50719.27    50302.20   2140.78 o 
  26   0  -8     2206.40     2010.02    555.82 o 
  28   0  -8    10586.98    12523.23   1008.46 o 
  30   0  -8     7987.94     7189.82    846.50 o 
  32   0  -8      116.75       38.63    501.53 o 
  34   0  -8    11017.46    10780.53   1057.61 o 
   0   2  -8    86824.34    91088.43   2934.96 o 
   1   2  -8    10615.32     9726.07    510.44 o 
   2   2  -8     2772.20     1822.06    220.01 o 
   3   2  -8    54726.27    51143.08   1552.15 o 
   4   2  -8    13626.70    12244.67    569.12 o 
   5   2  -8    52115.99    51418.15   1593.46 o 
   6   2  -8    31745.36    31392.36   1048.80 o 
   7   2  -8    12560.43    12726.20    556.36 o 
   8   2  -8      403.29      692.86    276.96 o 
   9   2  -8    90018.07    86932.12   1944.89 o 
  10   2  -8    15023.04    14891.04    478.74 o 
  11   2  -8     2176.21     3061.85    255.34 o 
  12   2  -8    14492.45    14894.79    461.21 o 
  13   2  -8    21416.90    21734.40    578.02 o 
  14   2  -8     8476.65     8738.44    403.78 o 
  15   2  -8    61884.34    60849.96   1456.28 o 
  16   2  -8     8342.58     7685.31    652.91 o 
  17   2  -8    11649.63    11836.54    794.26 o 
  18   2  -8     9458.43     8864.04    517.16 o 
  19   2  -8     6127.27     4462.69    459.76 o 
  20   2  -8     3525.32     3710.26    445.03 o 
  21   2  -8    20071.95    18326.52    784.17 o 
  22   2  -8     2934.48     3008.26    375.65 o 
  23   2  -8     1670.73     1486.86    339.37 o 
  24   2  -8    10257.41     9674.61    600.52 o 
  25   2  -8    16398.18    16097.70   1293.93 o 
  26   2  -8        6.57       -2.52    299.03 o 
  27   2  -8    19634.42    19229.61    872.11 o 
  28   2  -8     5293.85     5457.28    524.69 o 
  29   2  -8     1909.49     2187.07    418.26 o 
  30   2  -8     6131.49     5744.38    546.11 o 
  31   2  -8     5423.15     4728.69    555.10 o 
  32   2  -8      339.92       73.17    346.79 o 
  33   2  -8     8798.54     8784.02    681.87 o 
  34   2  -8     2227.57     1829.13    460.12 o 
  35   2  -8     1080.05      326.39    402.59 o 
   0   4  -8    37753.58    38762.16   1442.77 o 
   1   4  -8    38472.77    37208.05    991.36 o 
   2   4  -8     3218.63     2933.90    292.84 o 
   3   4  -8    86252.73    91853.13   2087.12 o 
   4   4  -8    16495.48    15816.88    623.44 o 
   5   4  -8     4883.27     4453.17    311.55 o 
   6   4  -8    64845.39    65892.00   1631.40 o 
   7   4  -8    34192.16    35482.57    983.31 o 
   8   4  -8    11270.57    11927.30    488.13 o 
   9   4  -8    85651.91    83197.42   2080.23 o 
  10   4  -8    19771.55    21980.65   1441.60 o 
  11   4  -8     4299.66     4916.55    333.27 o 
  12   4  -8    21848.74    20982.51    623.56 o 
  13   4  -8    31107.45    32204.95    868.54 o 
  14   4  -8     1004.32      941.59    213.06 o 
  15   4  -8    32785.24    33093.54    901.61 o 
  16   4  -8     7239.78     6560.62    374.17 o 
  17   4  -8      814.48      822.43    232.55 o 
  18   4  -8    11393.20    11066.31    706.40 o 
  19   4  -8    30811.71    29252.79    990.84 o 
  20   4  -8      502.48      792.97    282.13 o 
  21   4  -8    47045.34    48805.72   1412.30 o 
  22   4  -8     7416.51     8339.05    533.22 o 
  23   4  -8     4402.59     4293.23    430.99 o 
  24   4  -8     8545.96     9163.38    584.13 o 
  25   4  -8     9360.05     9611.75    607.87 o 
  26   4  -8       67.73      -45.12    292.42 o 
  27   4  -8    14278.18    13321.90    733.05 o 
  28   4  -8     1002.78      827.74    350.98 o 
  29   4  -8      101.77       83.47    311.83 o 
  30   4  -8     2215.52     2125.36    629.66 o 
  31   4  -8    11527.31    12488.87    761.24 o 
  32   4  -8      307.35      195.66    366.79 o 
  33   4  -8     4199.09     4458.04    541.24 o 
  34   4  -8     3183.00     3050.43    507.71 o 
  35   4  -8      560.04        5.28    372.44 o 
   0   6  -8   109828.21   107793.08   3682.27 o 
   1   6  -8     2711.30     3042.04    210.81 o 
   2   6  -8    18184.78    17571.61    685.18 o 
   3   6  -8      227.76      132.44    139.66 o 
   4   6  -8    21946.13    20654.15    798.47 o 
   5   6  -8     7018.58     7605.06    452.13 o 
   6   6  -8   116896.99   114969.08   2496.98 o 
   7   6  -8      996.06     1183.87    185.88 o 
   8   6  -8    10489.47    10838.23    416.98 o 
   9   6  -8     3128.33     3297.38    250.26 o 
  10   6  -8    45163.21    45907.43   1124.98 o 
  11   6  -8     3838.58     3643.30    275.92 o 
  12   6  -8    47465.42    48508.56   1196.15 o 
  13   6  -8     8312.17     8237.43    401.04 o 
  14   6  -8    21058.45    21300.62    611.83 o 
  15   6  -8      331.29      513.38    185.57 o 
  16   6  -8     8585.55     6824.60    403.36 o 
  17   6  -8      627.21      636.90    227.39 o 
  18   6  -8    27394.44    26863.47    834.54 o 
  19   6  -8     1644.47     1965.20    293.04 o 
  20   6  -8     7693.59     9001.20    540.09 o 
  21   6  -8     1048.98     1113.61    302.06 o 
  22   6  -8    16420.74    13741.88    699.22 o 
  23   6  -8      362.39      217.71    278.53 o 
  24   6  -8    17299.93    16569.87    786.26 o 
  25   6  -8     1601.42     1433.18    347.84 o 
  26   6  -8      544.30      400.61    303.15 o 
  27   6  -8     1233.44     1345.70    373.92 o 
  28   6  -8    23427.93    24081.60    985.63 o 
  29   6  -8       39.93        5.41    319.11 o 
  30   6  -8    16818.38    15722.42    831.68 o 
  31   6  -8      355.27     -329.72    336.18 o 
  32   6  -8     1623.41     1935.56    456.68 o 
  33   6  -8       19.09     -208.90    344.44 o 
  34   6  -8     5442.41     4642.98    554.27 o 
   0   8  -8    38412.84    34866.70   2115.62 o 
   1   8  -8    14567.42    14354.19    619.04 o 
   2   8  -8    17875.31    18646.94    680.56 o 
   3   8  -8    33550.19    33375.15    950.87 o 
   4   8  -8     6511.61     6566.91    345.17 o 
   5   8  -8     7096.63     8605.37    394.87 o 
   6   8  -8    12444.92    11029.88    471.94 o 
   7   8  -8    21749.64    21659.15    693.06 o 
   8   8  -8     3644.48     3968.67    442.79 o 
   9   8  -8    50589.88    52274.98   1237.93 o 
  10   8  -8    15965.95    16991.59    563.80 o 
  11   8  -8     7975.87     8485.78    447.03 o 
  12   8  -8    15438.45    16866.76    569.03 o 
  13   8  -8    26539.97    26368.30    763.16 o 
  14   8  -8     1348.46     1175.79    230.78 o 
  15   8  -8    25959.97    30037.80    770.73 o 
  16   8  -8     8959.16     9284.51    418.85 o 
  17   8  -8      338.01      427.11    209.44 o 
  18   8  -8    15935.07    16566.17    567.94 o 
  19   8  -8    27091.32    27543.76    776.74 o 
  20   8  -8     2676.28     2323.83    282.41 o 
  21   8  -8    42605.67    44405.52   1092.98 o 
  22   8  -8     1970.51     1895.55    314.74 o 
  23   8  -8    11861.25    12337.53    574.16 o 
  24   8  -8     5761.81     6122.36    435.75 o 
  25   8  -8     8066.43     8526.83    495.11 o 
  26   8  -8     1057.40      569.14    286.49 o 
  27   8  -8    10075.71    10547.80    564.76 o 
  28   8  -8     1394.55     1524.62    379.11 o 
  29   8  -8      630.82      640.79    362.46 o 
  30   8  -8     3167.36     2621.84    451.61 o 
  31   8  -8     9537.60     9585.69    768.14 o 
  32   8  -8      174.52     -181.58    340.36 o 
  33   8  -8     7693.24     7964.88    660.17 o 
   0  10  -8    11726.45    11996.70   1074.21 o 
   1  10  -8    15437.53    15723.84    887.09 o 
   2  10  -8    21869.78    23148.22    840.56 o 
   3  10  -8    41812.88    41111.92   1323.90 o 
   4  10  -8     6675.30     5729.46    429.22 o 
   5  10  -8     6556.53     6464.63    359.27 o 
   6  10  -8     6243.22     6021.37    456.40 o 
   7  10  -8    11890.85    11443.61    495.22 o 
   8  10  -8     4307.39     4715.42    332.79 o 
   9  10  -8    43392.43    40350.79   1081.78 o 
  10  10  -8     5587.76     6408.97    355.90 o 
  11  10  -8    14552.50    13094.22    518.89 o 
  12  10  -8     6349.04     6389.46    367.84 o 
  13  10  -8     4145.63     4162.70    324.00 o 
  14  10  -8     3404.51     3880.46    320.32 o 
  15  10  -8    39488.20    38903.91    964.28 o 
  16  10  -8      613.03      495.54    216.58 o 
  17  10  -8     2661.35     3285.97    304.94 o 
  18  10  -8    15596.14    15088.16    559.79 o 
  19  10  -8    15770.70    14194.03    555.60 o 
  20  10  -8     3143.53     2983.06    305.45 o 
  21  10  -8    22432.74    20870.32    702.50 o 
  22  10  -8     3609.95     2906.77    324.27 o 
  23  10  -8     1914.97     1364.59    307.02 o 
  24  10  -8     2417.13     2864.25    345.70 o 
  25  10  -8    11192.26    11028.52    633.92 o 
  26  10  -8      533.97      480.14    269.93 o 
  27  10  -8     9697.54     8520.36    619.45 o 
  28  10  -8     4001.74     4770.05    508.25 o 
  29  10  -8      766.35      253.16    337.25 o 
  30  10  -8     6322.80     5059.26    542.60 o 
  31  10  -8     3267.03     3207.43    510.47 o 
  32  10  -8     1418.91      871.29    399.19 o 
   0  12  -8    55899.95    54833.87   3214.43 o 
   1  12  -8     1682.42     1731.56    520.70 o 
   2  12  -8     8781.52     8238.36    686.64 o 
   3  12  -8      947.94      937.21    385.56 o 
   4  12  -8    14992.97    13158.96    875.03 o 
   5  12  -8     1766.80     2429.10    462.13 o 
   6  12  -8    71756.80    74372.70   2724.92 o 
   7  12  -8     1204.48     1194.12    396.94 o 
   8  12  -8     4179.24     4625.23    572.03 o 
   9  12  -8     1799.87     2185.39    334.03 o 
  10  12  -8    29081.51    30506.34    979.28 o 
  11  12  -8     1072.99     1726.81    289.72 o 
  12  12  -8    64364.82    62970.97   1534.46 o 
  13  12  -8      829.00      623.46    230.19 o 
  14  12  -8     6923.27     6610.31    411.89 o 
  15  12  -8     3270.02     3030.25    326.94 o 
  16  12  -8    17386.63    17411.79    598.83 o 
  17  12  -8     4913.39     5434.84    530.52 o 
  18  12  -8    40469.81    39933.46   1034.55 o 
  19  12  -8       96.76      267.37    231.78 o 
  20  12  -8      583.08      335.24    238.17 o 
  21  12  -8      822.12      839.70    261.38 o 
  22  12  -8    18205.69    18165.79    656.05 o 
  23  12  -8      642.59      711.13    264.05 o 
  24  12  -8    18482.89    18558.84   1126.08 o 
  25  12  -8       54.54      149.85    270.66 o 
  26  12  -8      580.01       71.32    384.66 o 
  27  12  -8       52.67      317.59    325.70 o 
  28  12  -8     9540.31     9035.56    656.74 o 
  29  12  -8       54.95       60.05    342.84 o 
  30  12  -8     9737.91    10951.08    716.77 o 
  31  12  -8       12.31       59.82    353.07 o 
   0  14  -8      284.42      246.00    533.00 o 
   1  14  -8    15797.15    16349.96   1023.29 o 
   2  14  -8      346.90      727.00    413.09 o 
   3  14  -8    47102.72    45516.19   1985.77 o 
   4  14  -8     7834.43     7693.61    724.79 o 
   5  14  -8    15111.97    15509.32    987.58 o 
   6  14  -8    20559.72    18211.64   1094.23 o 
   7  14  -8     4748.24     5417.61    668.18 o 
   8  14  -8     7920.11     8927.23   1037.31 o 
   9  14  -8    30796.54    28479.31   2849.52 o 
  10  14  -8      665.14     1210.86    470.53 o 
  11  14  -8     3488.16     2976.76    742.22 o 
  12  14  -8     5167.21     5147.22    531.13 o 
  13  14  -8    15995.06    16024.88    872.36 o 
  14  14  -8      832.92      467.25    289.65 o 
  15  14  -8    21645.72    20039.81    821.28 o 
  16  14  -8     3767.31     4395.88    380.50 o 
  17  14  -8     2543.09     2959.52    383.69 o 
  18  14  -8     5242.30     5727.84    429.28 o 
  19  14  -8    12190.84    11025.61    566.64 o 
  20  14  -8     1620.03     1586.83    304.32 o 
  21  14  -8    15559.57    15880.95    678.97 o 
  22  14  -8     3229.26     2423.17    359.10 o 
  23  14  -8      821.81      854.21    310.32 o 
  24  14  -8     6795.48     7353.50    765.69 o 
  25  14  -8     6815.25     6500.49    645.61 o 
  26  14  -8     2258.77     1468.88    385.53 o 
  27  14  -8     7998.15     8568.06    758.67 o 
  28  14  -8     2178.41     1730.29    417.64 o 
  29  14  -8       87.58      -35.23    365.73 o 
   0  16  -8     4646.40     6191.05   1033.21 o 
   1  16  -8    17326.98    17280.82   1097.85 o 
   2  16  -8      573.37     1045.01    676.51 o 
   3  16  -8    36072.42    35536.39   1663.63 o 
   4  16  -8    11083.37    10465.49   1033.21 o 
   5  16  -8     6333.35     7416.82    768.21 o 
   6  16  -8    18346.01    19078.11   1155.45 o 
   7  16  -8     8112.52     7776.29    818.61 o 
   8  16  -8     3482.75     4026.61    660.32 o 
   9  16  -8    27580.87    29534.19   1508.05 o 
  10  16  -8     3643.70     3002.99    621.08 o 
  11  16  -8     3591.19     3956.18    520.79 o 
  12  16  -8     6516.57     7195.86   1044.59 o 
  13  16  -8    15771.26    15723.80    896.18 o 
  14  16  -8     3031.64     3144.87    502.36 o 
  15  16  -8    25287.84    28350.34   1205.87 o 
  16  16  -8     3895.63     4214.15    460.64 o 
  17  16  -8     3923.81     3603.93    448.99 o 
  18  16  -8     4646.52     4700.38    691.21 o 
  19  16  -8     5568.31     6377.78    469.06 o 
  20  16  -8      294.74     -117.81    255.94 o 
  21  16  -8     9111.43     9421.35    558.39 o 
  22  16  -8     4507.81     4590.51    436.49 o 
  23  16  -8      547.57     -162.61    303.89 o 
  24  16  -8     2322.41     2274.85    633.41 o 
  25  16  -8     9665.70     9622.01    667.23 o 
  26  16  -8        1.34     -151.03    368.73 o 
  27  16  -8     9406.57     9975.96    777.81 o 
   0  18  -8    24694.85    21156.18   1959.82 o 
   1  18  -8      481.28      827.70    558.44 o 
   2  18  -8     6184.15     4765.57    723.05 o 
   3  18  -8     2180.42     1443.29    588.51 o 
   4  18  -8     8883.53     8584.61    874.63 o 
   5  18  -8      588.07     -138.82    484.20 o 
   6  18  -8    42652.15    39835.45   1960.88 o 
   7  18  -8     1276.85     1207.68    563.53 o 
   8  18  -8     5238.12     6440.46    778.62 o 
   9  18  -8       48.07     -430.63    615.01 o 
  10  18  -8     7910.80     7965.98    885.96 o 
  11  18  -8      840.66      684.00    396.83 o 
  12  18  -8    17740.50    18430.94   2111.86 o 
  13  18  -8       22.39       97.40    369.90 o 
  14  18  -8     4058.82     4405.97    577.88 o 
  15  18  -8      357.89      333.82    296.96 o 
  16  18  -8     5797.88     5850.69    530.40 o 
  17  18  -8      868.75      539.33    359.02 o 
  18  18  -8    12361.07    13084.70    735.20 o 
  19  18  -8      206.71     -279.09    279.09 o 
  20  18  -8      358.30      382.22    351.01 o 
  21  18  -8        4.63     -414.58   1139.81 o 
  22  18  -8     5953.58     5481.66    881.51 o 
  23  18  -8       55.53      293.53    529.95 o 
  24  18  -8    14698.55    13796.84   1191.55 o 
   0  20  -8    12490.28    12849.51   1558.01 o 
   1  20  -8     3283.23     2615.82    678.40 o 
   2  20  -8     4596.32     4370.75    755.87 o 
   3  20  -8    22611.35    26438.45   1570.31 o 
   4  20  -8      855.26      537.56    623.21 o 
   5  20  -8     1658.37      499.06    828.21 o 
   6  20  -8     8265.04     7522.87    885.10 o 
   7  20  -8     6298.68     5621.75    821.07 o 
   8  20  -8     1876.28      494.61    612.33 o 
   9  20  -8    16212.62    17710.70   1307.31 o 
  10  20  -8     5413.14     6213.56    815.35 o 
  11  20  -8     1000.84      661.02    612.72 o 
  12  20  -8     6606.53     6170.39    679.21 o 
  13  20  -8    10224.27    11362.35    859.55 o 
  14  20  -8      634.75      725.50    448.65 o 
  15  20  -8    16169.01    16818.80   1184.68 o 
  16  20  -8     4215.23     4423.71    611.52 o 
  17  20  -8     1821.51     2275.52    540.20 o 
  18  20  -8     4377.64     4281.66    621.15 o 
  19  20  -8     2726.98     2537.84    687.12 o 
  20  20  -8      183.12      576.74    549.07 o 
  21  20  -8     7376.32     8176.44   1078.31 o 
   0  22  -8     2840.59     3411.23   1189.01 o 
   1  22  -8     5425.81     4444.32    855.28 o 
   2  22  -8      201.13     -542.78    542.78 o 
   3  22  -8     9271.64     8889.00   1046.59 o 
   4  22  -8     3485.46     3658.63    893.81 o 
   5  22  -8     3131.36     1842.72    979.91 o 
   6  22  -8     4959.46     3700.20    821.86 o 
   7  22  -8     3751.51     1643.05    704.34 o 
   8  22  -8     1476.94     1028.69   1135.71 o 
   9  22  -8    15515.73    13048.32   1574.41 o 
  10  22  -8     3331.62     3001.56    789.55 o 
  11  22  -8     3969.44     3709.42    794.80 o 
  12  22  -8     2015.92     3016.71    602.53 o 
  13  22  -8     1748.88     1268.15    497.73 o 
  14  22  -8      646.07      270.34    456.05 o 
  15  22  -8     7688.78     6900.54    736.58 o 
  16  22  -8      973.68      811.91    488.41 o 
   0  24  -8    15263.12    13882.72   1845.02 o 
   1  24  -8      193.04     -405.35    975.81 o 
   2  24  -8     4287.44     4429.46   1217.71 o 
   3  24  -8       21.47     -770.81    770.81 o 
   4  24  -8     3039.10     2733.07   1049.61 o 
   5  24  -8       14.85      640.98    706.75 o 
   6  24  -8    11604.69    12256.01   1197.26 o 
   7  24  -8      131.31      218.10    893.81 o 
   8  24  -8     1856.69     1777.33    770.51 o 
   9  24  -8       84.39     -622.28    622.28 o 
   1   1  -7    96070.13   101123.27   4952.84 o 
   2   1  -7    32982.84    36313.62   1286.60 o 
   3   1  -7    10680.06    10881.30    465.05 o 
   4   1  -7    12748.07    12150.66    507.70 o 
   5   1  -7   113421.92   116031.77   3064.59 o 
   6   1  -7     5596.90     6030.86    342.11 o 
   7   1  -7    98958.26    93616.78   2227.89 o 
   8   1  -7    28829.55    30365.53    829.04 o 
   9   1  -7      429.49      309.06    130.61 o 
  10   1  -7     3094.46     2089.25    190.18 o 
  11   1  -7    29616.83    27049.09    670.34 o 
  12   1  -7    11004.16    12200.00    380.59 o 
  13   1  -7    21849.65    20364.46    546.97 o 
  14   1  -7    27179.40    26669.18    664.04 o 
  15   1  -7    10778.48     9806.93    372.52 o 
  16   1  -7    10722.50    11020.43    446.82 o 
  17   1  -7    40446.79    35724.73   1147.52 o 
  18   1  -7      142.98       99.83    200.25 o 
  19   1  -7    18506.13    18206.14    800.71 o 
  20   1  -7     4136.47     4100.12    376.23 o 
  21   1  -7     4109.43     4896.80    408.83 o 
  22   1  -7     4974.20     5848.01    450.46 o 
  23   1  -7    31268.39    29560.52   1029.97 o 
  24   1  -7     6975.12     8053.83    529.45 o 
  25   1  -7    16177.20    16485.57    761.73 o 
  26   1  -7    14719.25    16021.67    834.06 o 
  27   1  -7     5188.59     5784.13    507.29 o 
  28   1  -7     3470.05     3156.37    439.93 o 
  29   1  -7    20045.98    20052.38    887.08 o 
  30   1  -7      887.39      726.33    381.11 o 
  31   1  -7     4989.44     5154.64    714.88 o 
  32   1  -7     2692.69     2740.82    456.67 o 
  33   1  -7     3625.67     3179.22    483.75 o 
  34   1  -7      814.57      230.35    389.40 o 
  35   1  -7     6990.06     8001.32    661.52 o 
  36   1  -7      490.62     -387.03    387.03 o 
   1   3  -7    22788.16    23470.71    661.11 o 
   2   3  -7   150051.97   149960.00   3476.79 o 
   3   3  -7    12780.17    13581.09    500.15 o 
   4   3  -7    65649.65    59872.26   1775.81 o 
   5   3  -7    17697.41    18804.03    688.58 o 
   6   3  -7    10897.91    10799.69    481.96 o 
   7   3  -7     4954.17     5136.68    293.28 o 
   8   3  -7    27966.62    24173.03    769.55 o 
   9   3  -7     1884.08     2070.53    214.69 o 
  10   3  -7    57924.89    55642.98   1279.31 o 
  11   3  -7    10128.43     9450.51    366.13 o 
  12   3  -7    17835.13    17857.52    489.71 o 
  13   3  -7     3098.84     3150.64    242.30 o 
  14   3  -7    68286.46    64761.27   1549.87 o 
  15   3  -7     3114.30     2724.05    250.17 o 
  16   3  -7    32477.22    32262.77    873.50 o 
  17   3  -7     4751.83     5219.72    330.09 o 
  18   3  -7     4710.65     4256.31    326.32 o 
  19   3  -7      146.77        5.23    212.34 o 
  20   3  -7    42631.68    42448.58   1317.32 o 
  21   3  -7      962.64     1527.73    303.19 o 
  22   3  -7    26847.31    26599.39    947.62 o 
  23   3  -7      648.94      532.62    281.65 o 
  24   3  -7     3827.55     3502.20    401.98 o 
  25   3  -7      976.71      595.26    300.42 o 
  26   3  -7    37925.84    39428.41   1284.65 o 
  27   3  -7     1811.53     1972.22    382.07 o 
  28   3  -7    10281.23    10607.70    651.50 o 
  29   3  -7     4549.56     3938.84    465.70 o 
  30   3  -7      505.53      117.19    335.24 o 
  31   3  -7      986.97      876.51    372.63 o 
  32   3  -7    13846.20    12836.96    984.74 o 
  33   3  -7      408.14       70.66    342.04 o 
  34   3  -7     5456.45     4540.23    544.20 o 
  35   3  -7      297.99     -328.04    328.04 o 
  36   3  -7     2231.57     1937.68    469.41 o 
   1   5  -7    29588.63    29974.87    782.75 o 
   2   5  -7    38738.17    39396.80   1022.76 o 
   3   5  -7      411.94      325.76    127.83 o 
   4   5  -7    27623.78    28931.43   1108.29 o 
   5   5  -7    66892.83    63315.21   1415.68 o 
   6   5  -7     3841.36     3620.40    233.14 o 
   7   5  -7    53576.57    54318.53   1214.26 o 
   8   5  -7    24656.99    22989.82    657.00 o 
   9   5  -7     6810.66     7319.06    461.30 o 
  10   5  -7    57265.15    60324.49   1499.45 o 
  11   5  -7    58404.23    61703.82   1557.41 o 
  12   5  -7    12637.66    12385.74    424.48 o 
  13   5  -7    37306.19    36325.03    946.02 o 
  14   5  -7    14007.38    14473.63    526.37 o 
  15   5  -7      198.92      301.50    171.35 o 
  16   5  -7      958.46      970.80    215.96 o 
  17   5  -7    29618.93    29809.11    860.25 o 
  18   5  -7     6591.63     6882.44    688.55 o 
  19   5  -7    23059.74    22711.69   1228.94 o 
  20   5  -7    11563.84    12602.86    628.06 o 
  21   5  -7     5713.66     5089.96    420.81 o 
  22   5  -7    10364.57     9682.71    733.36 o 
  23   5  -7    28479.57    28420.14   1004.67 o 
  24   5  -7     1606.00     1644.12    350.26 o 
  25   5  -7     7113.08     6438.77    508.49 o 
  26   5  -7    11034.79    10151.26    627.61 o 
  27   5  -7     2691.10     2139.60    565.57 o 
  28   5  -7      506.92      657.40    333.18 o 
  29   5  -7    19247.30    19623.00   1024.51 o 
  30   5  -7      509.57      383.89    341.36 o 
  31   5  -7     2237.49     3045.09    454.72 o 
  32   5  -7     5068.28     4848.57    537.98 o 
  33   5  -7      404.53      285.09    369.55 o 
  34   5  -7     2092.76     2323.95    458.98 o 
  35   5  -7     8954.29     8567.85    691.44 o 
  36   5  -7      365.28     -354.97    354.97 o 
   1   7  -7    79028.91    78982.88   1860.28 o 
   2   7  -7    22660.60    21897.05    655.71 o 
   3   7  -7    14457.67    15329.89    517.90 o 
   4   7  -7     8052.14     7837.36    354.18 o 
   5   7  -7    53992.86    52787.09   1357.11 o 
   6   7  -7     6600.00     7036.82    348.46 o 
   7   7  -7    65205.51    64324.68   1655.13 o 
   8   7  -7    14796.38    14950.21    490.71 o 
   9   7  -7    22506.40    23026.78    658.96 o 
  10   7  -7     7989.79     7922.91    361.46 o 
  11   7  -7    65060.42    67384.43   1495.27 o 
  12   7  -7     3637.01     3797.63    271.07 o 
  13   7  -7    17052.11    17865.36    574.93 o 
  14   7  -7    26370.48    25815.28    692.00 o 
  15   7  -7     6874.18     6598.85    333.54 o 
  16   7  -7    21874.82    22412.47    647.43 o 
  17   7  -7    43153.00    45062.77   1237.67 o 
  18   7  -7     3984.38     4624.95    305.99 o 
  19   7  -7     8418.36     8786.52    410.99 o 
  20   7  -7    17814.32    16151.74    561.29 o 
  21   7  -7     3194.22     3382.96    302.64 o 
  22   7  -7     9434.35     9178.70    487.66 o 
  23   7  -7    17680.01    16934.42    671.14 o 
  24   7  -7     2009.66     1564.38    321.63 o 
  25   7  -7    10962.70    11625.33    618.87 o 
  26   7  -7     6739.98     6528.71    455.30 o 
  27   7  -7     5886.91     7361.71    477.58 o 
  28   7  -7     1803.99     2649.42    423.29 o 
  29   7  -7    16035.71    16195.37    827.48 o 
  30   7  -7      549.44      696.08    360.96 o 
  31   7  -7    10269.96    10594.06    696.82 o 
  32   7  -7     3632.32     2722.62    474.64 o 
  33   7  -7      491.70     -145.72    331.62 o 
  34   7  -7     1055.34     1223.26    422.94 o 
  35   7  -7     3351.53     3460.72    519.76 o 
   1   9  -7     4307.87     4824.29    519.59 o 
   2   9  -7    65110.11    66631.19   1667.47 o 
   3   9  -7     1194.62     1441.31    188.00 o 
   4   9  -7    44018.53    45132.64   1140.60 o 
   5   9  -7     3508.97     3872.55    271.45 o 
   6   9  -7     4272.41     4012.92    303.00 o 
   7   9  -7     7142.84     7408.93    495.92 o 
   8   9  -7    62967.70    63031.57   1611.01 o 
   9   9  -7     1297.71      987.06    190.14 o 
  10   9  -7    49500.66    50129.61   1403.29 o 
  11   9  -7     1940.68     2136.69    233.27 o 
  12   9  -7     3163.11     3017.43    468.20 o 
  13   9  -7      893.59     1111.86    218.32 o 
  14   9  -7    57806.18    58994.36   1291.42 o 
  15   9  -7     3413.45     3367.07    274.57 o 
  16   9  -7    13870.90    12922.68    507.20 o 
  17   9  -7     7741.50     7839.07    391.78 o 
  18   9  -7     3187.70     3162.54    285.39 o 
  19   9  -7      200.69      250.64    203.89 o 
  20   9  -7    53109.16    53013.65   1232.77 o 
  21   9  -7     2482.06     2266.79    285.87 o 
  22   9  -7    33627.39    35626.59    934.11 o 
  23   9  -7      141.13      480.64    231.14 o 
  24   9  -7      712.80      352.51    261.41 o 
  25   9  -7      619.60      765.57    277.48 o 
  26   9  -7    16457.18    13691.60    751.44 o 
  27   9  -7      221.07      280.50    310.98 o 
  28   9  -7     5302.74     5458.73    720.80 o 
  29   9  -7      766.19      896.48    354.64 o 
  30   9  -7     5127.71     4841.17    510.54 o 
  31   9  -7      204.51      341.45    351.34 o 
  32   9  -7    13806.91    13710.92    800.18 o 
  33   9  -7        4.14      594.55    390.83 o 
  34   9  -7     4276.52     4138.69    542.28 o 
   1  11  -7    53743.38    55451.90   2104.79 o 
   2  11  -7    16129.70    16123.10    904.54 o 
   3  11  -7     9934.37     9921.44    500.20 o 
   4  11  -7     9647.84     8142.26    398.71 o 
   5  11  -7    25422.88    22466.82    759.43 o 
   6  11  -7     4005.83     4554.49    427.27 o 
   7  11  -7    28213.56    28087.40    862.08 o 
   8  11  -7     7016.82     8884.01    421.91 o 
   9  11  -7      831.43     1157.49    224.59 o 
  10  11  -7     5133.90     4779.51    327.89 o 
  11  11  -7    53220.64    52597.62   1302.36 o 
  12  11  -7     2175.83     2161.61    260.68 o 
  13  11  -7    16041.22    16405.51    588.98 o 
  14  11  -7     6972.32     7895.62    494.36 o 
  15  11  -7     1498.55     1345.94    224.48 o 
  16  11  -7    10238.62    10762.25    449.21 o 
  17  11  -7    24194.32    25249.85    722.24 o 
  18  11  -7      360.52      288.94    210.16 o 
  19  11  -7    21200.99    19700.55    657.42 o 
  20  11  -7     6671.56     6653.51    396.27 o 
  21  11  -7     1271.67     1097.84    258.26 o 
  22  11  -7     6873.07     6100.15    395.86 o 
  23  11  -7    19901.27    19473.20    671.34 o 
  24  11  -7     3185.32     3984.44    347.56 o 
  25  11  -7     6229.17     5970.45    504.62 o 
  26  11  -7     9201.03     9532.76    619.56 o 
  27  11  -7     4700.48     3493.02    452.12 o 
  28  11  -7     3979.26     4479.18    485.38 o 
  29  11  -7    16934.29    17083.63    839.15 o 
  30  11  -7      159.40      265.65    329.36 o 
  31  11  -7     3749.02     3289.99    483.91 o 
  32  11  -7     1958.01     2028.60    449.72 o 
  33  11  -7      935.92      282.28    376.21 o 
   1  13  -7    19408.01    18753.27   1049.30 o 
   2  13  -7     6171.04     7002.76    631.94 o 
   3  13  -7     3684.83     3495.05    522.98 o 
   4  13  -7     7250.83     8164.25    807.71 o 
   5  13  -7    32879.72    32513.53   1472.64 o 
   6  13  -7     8931.38     8572.76    718.36 o 
   7  13  -7    43422.65    44353.98   1453.82 o 
   8  13  -7    29611.12    30326.77   1105.20 o 
   9  13  -7     1485.14     1579.65    312.25 o 
  10  13  -7     3523.00     3203.04    383.27 o 
  11  13  -7    33762.90    33003.73   1067.07 o 
  12  13  -7      899.14      862.76    263.92 o 
  13  13  -7    26038.29    25952.99    806.93 o 
  14  13  -7     4631.84     3856.63    335.69 o 
  15  13  -7      820.62      503.94    216.36 o 
  16  13  -7     6476.69     6312.14    409.83 o 
  17  13  -7    24284.20    24913.56    732.86 o 
  18  13  -7     4746.38     4811.71    347.33 o 
  19  13  -7    17186.30    16155.52    594.54 o 
  20  13  -7     4961.73     5744.04    379.92 o 
  21  13  -7     1126.23      803.61    258.67 o 
  22  13  -7     7951.22     8064.65    669.89 o 
  23  13  -7    16038.44    17374.29    638.53 o 
  24  13  -7      391.63      333.27    279.03 o 
  25  13  -7    10784.19    11345.73    597.00 o 
  26  13  -7     3054.69     3307.34    436.67 o 
  27  13  -7     2018.62     1656.03    383.28 o 
  28  13  -7      526.71      251.71    357.44 o 
  29  13  -7     7974.48     8940.18    856.33 o 
  30  13  -7      725.81      258.20    365.80 o 
  31  13  -7     1838.38     1874.65    499.74 o 
   1  15  -7     1921.26     2233.19    507.33 o 
   2  15  -7    50263.21    50532.97   2148.27 o 
   3  15  -7     1323.10     2720.34    518.34 o 
   4  15  -7    51533.08    51656.30   2168.55 o 
   5  15  -7     2127.99     2670.77    519.36 o 
   6  15  -7     2927.86     2147.87    511.95 o 
   7  15  -7     1713.73     1567.90   1074.21 o 
   8  15  -7    20137.29    21235.15   1193.78 o 
   9  15  -7      591.05      992.31    464.43 o 
  10  15  -7    12621.63    10768.77   1734.31 o 
  11  15  -7     4449.13     4545.83    508.16 o 
  12  15  -7     6879.34     7481.59    490.07 o 
  13  15  -7      778.96      729.98    280.79 o 
  14  15  -7    47707.68    48569.32   1431.22 o 
  15  15  -7      883.30      775.94    262.52 o 
  16  15  -7    28832.25    28322.13    908.27 o 
  17  15  -7     2839.15     2327.22    390.16 o 
  18  15  -7      384.69      313.82    263.00 o 
  19  15  -7       71.04     -232.62    233.20 o 
  20  15  -7    26661.59    25381.32    870.93 o 
  21  15  -7     1103.18     1088.37    296.12 o 
  22  15  -7     8227.61     7950.90    583.05 o 
  23  15  -7      393.42      360.72    311.95 o 
  24  15  -7     1511.75     2281.08    643.87 o 
  25  15  -7       39.22     -276.59    366.91 o 
  26  15  -7    13395.25    13457.28    756.24 o 
  27  15  -7      937.79      763.67    389.71 o 
  28  15  -7     3641.50     3752.66    521.10 o 
  29  15  -7      226.80     -214.80    340.09 o 
   1  17  -7     6017.33     7075.11    747.71 o 
   2  17  -7    14253.66    12732.66   1139.81 o 
   3  17  -7     5048.05     5106.25    700.95 o 
   4  17  -7     8784.79     8377.22    971.71 o 
   5  17  -7    32836.38    32405.05   1604.60 o 
   6  17  -7     1577.71     1675.09   1176.71 o 
   7  17  -7    47690.35    46469.41   2087.11 o 
   8  17  -7    12826.86    13051.47   1078.31 o 
   9  17  -7     1475.86     1789.31    579.14 o 
  10  17  -7     7705.78     7597.60    836.41 o 
  11  17  -7    32447.95    31203.13   1591.69 o 
  12  17  -7     2611.11     2991.44    486.56 o 
  13  17  -7    11986.82    11572.26   1112.82 o 
  14  17  -7    12025.30    11569.81    788.28 o 
  15  17  -7     1659.71     1473.92    357.02 o 
  16  17  -7     7551.74     7877.53    643.87 o 
  17  17  -7    13096.46    14094.28    631.39 o 
  18  17  -7      326.82      509.51    278.88 o 
  19  17  -7     6272.03     5998.55    453.27 o 
  20  17  -7     2351.11     1960.31    344.59 o 
  21  17  -7     1775.80     2533.84    529.07 o 
  22  17  -7     1130.41      868.60    429.64 o 
  23  17  -7    11977.09    12695.44   1065.37 o 
  24  17  -7      558.92      618.39    410.21 o 
  25  17  -7     4012.18     4495.17    703.89 o 
  26  17  -7     3078.60     3374.82    545.76 o 
  27  17  -7     1067.70      636.68    489.68 o 
   1  19  -7    24754.83    24834.27   1426.39 o 
   2  19  -7     9668.51     7262.92    895.71 o 
   3  19  -7      233.43     -110.63    503.17 o 
   4  19  -7    10859.36    10277.14    953.49 o 
   5  19  -7    12728.89    13311.84   1086.25 o 
   6  19  -7      376.01      115.63    511.28 o 
   7  19  -7    12108.48    14349.14   1087.13 o 
   8  19  -7     2062.34     1107.49    584.55 o 
   9  19  -7     1089.32     1931.10    608.71 o 
  10  19  -7     2132.65      824.50    594.71 o 
  11  19  -7    19724.87    22076.29   1335.65 o 
  12  19  -7      554.43      266.86    363.37 o 
  13  19  -7    10322.56    10314.51    766.25 o 
  14  19  -7     7195.74     6654.15    678.29 o 
  15  19  -7      805.17      608.80    400.77 o 
  16  19  -7     4452.18     4051.57    563.69 o 
  17  19  -7    18786.17    19424.68   1027.72 o 
  18  19  -7     1222.45     1086.37    590.43 o 
  19  19  -7     9102.41     7298.92    697.61 o 
  20  19  -7     2320.34     2509.24    650.09 o 
  21  19  -7      818.84      741.48    557.58 o 
  22  19  -7      451.75     -201.17    459.63 o 
  23  19  -7     9977.31     7972.19    931.03 o 
  24  19  -7     1713.66     1394.05    496.71 o 
   1  21  -7     1838.67     1817.39    660.70 o 
   2  21  -7    20429.80    19634.71   1350.97 o 
   3  21  -7     1544.18     2326.60    676.86 o 
   4  21  -7    17392.32    17547.37   1285.31 o 
   5  21  -7     1421.78     1359.62    611.70 o 
   6  21  -7      469.84      425.29    549.90 o 
   7  21  -7     1122.36      342.38    595.41 o 
   8  21  -7    14787.45    14394.55   1179.13 o 
   9  21  -7      629.79      -42.89    705.21 o 
  10  21  -7    16678.86    17122.31   1276.87 o 
  11  21  -7      575.10      335.24    588.37 o 
  12  21  -7       17.18      153.44    389.69 o 
  13  21  -7      343.88      425.28    438.39 o 
  14  21  -7    14152.67    12658.90    886.05 o 
  15  21  -7      146.89      -36.15    402.60 o 
  16  21  -7    10250.79    10067.42   1327.28 o 
  17  21  -7      280.40      248.98    443.06 o 
  18  21  -7      764.24      929.64    556.63 o 
  19  21  -7      355.19      637.15    701.11 o 
  20  21  -7    12341.77    12908.93   2496.92 o 
  21  21  -7      417.20      -94.55    705.21 o 
   1  23  -7    12442.02    11215.52   1138.03 o 
   2  23  -7     3020.08     3640.25   1012.71 o 
   3  23  -7      411.98      684.31    655.13 o 
   4  23  -7     4712.38     4217.90    833.99 o 
   5  23  -7    12156.34    12610.49   1170.57 o 
   6  23  -7      342.73      361.11    815.91 o 
   7  23  -7    11975.38    10032.06   1143.91 o 
   8  23  -7     5352.92     5191.67    881.22 o 
   9  23  -7      240.73      822.56    665.48 o 
  10  23  -7     2550.64     3242.31    815.20 o 
  11  23  -7    10373.03     9248.89   1075.50 o 
  12  23  -7      216.10      -50.97    438.35 o 
  13  23  -7     3242.77     3938.85    638.12 o 
  14  23  -7     2066.56     1442.97    534.89 o 
  15  23  -7      662.54      844.28    492.95 o 
  16  23  -7     1157.93      867.39    581.12 o 
   1  25  -7    15781.08    15023.02   1350.08 o 
   2  25  -7     5748.46     6481.64   1010.80 o 
   3  25  -7      123.18     -150.76    631.70 o 
   4  25  -7     1874.54      683.66    747.92 o 
   5  25  -7     5811.64     3749.08    884.94 o 
   6  25  -7      660.99       -5.30    669.91 o 
   7  25  -7     5713.93     5622.22   1003.19 o 
   6   0  -6   102636.74   100117.75   3197.58 o 
   8   0  -6    52919.25    53519.88   1934.97 o 
  10   0  -6    19299.80    18095.71    692.46 o 
  12   0  -6   122070.20   118550.20   3242.77 o 
  14   0  -6    69742.82    73133.73   2120.60 o 
  16   0  -6    36987.90    38000.55   1909.24 o 
  18   0  -6    56935.66    54366.46   3107.83 o 
  20   0  -6    15138.84    13897.77   1254.61 o 
  22   0  -6    18948.00    20015.99   1085.78 o 
  24   0  -6    32252.98    32454.81   1503.65 o 
  26   0  -6     1224.43      797.90    582.20 o 
  28   0  -6    18624.26    20157.52   1217.48 o 
  30   0  -6    15822.93    14952.46   1114.27 o 
  32   0  -6     2112.11     1784.28   1402.21 o 
  34   0  -6    14941.99    15854.75   1200.13 o 
  36   0  -6    11611.71    11121.68   1078.07 o 
   0   2  -6    24974.06    25232.18   1000.41 o 
   1   2  -6      773.75     1361.12    154.60 o 
   2   2  -6     4429.07     5406.11    832.31 o 
   3   2  -6    21530.88    22282.85    893.81 o 
   4   2  -6    63186.55    70889.20   1932.75 o 
   5   2  -6    31877.23    32434.35    957.35 o 
   6   2  -6    40046.95    39608.43   1509.99 o 
   7   2  -6    68673.22    66717.05   1714.43 o 
   8   2  -6     1203.72     2256.50    183.01 o 
   9   2  -6   170661.56   172088.27   3542.16 o 
  10   2  -6    32930.23    31786.52    797.33 o 
  11   2  -6     7372.93     7705.69    347.77 o 
  12   2  -6    73971.13    72592.02   1457.01 o 
  13   2  -6    71342.60    68860.16   1438.35 o 
  14   2  -6     1681.02     2159.88    205.24 o 
  15   2  -6    64370.61    62099.57   1289.82 o 
  16   2  -6     1406.46      483.82    178.91 o 
  17   2  -6     8106.69     9404.91    406.45 o 
  18   2  -6    16870.48    16603.33    577.69 o 
  19   2  -6    12214.00    10264.00    615.46 o 
  20   2  -6       11.49       51.08    209.49 o 
  21   2  -6    32816.97    28849.30   1009.29 o 
  22   2  -6     3439.28     3923.97    377.94 o 
  23   2  -6     1988.14     1842.17    325.99 o 
  24   2  -6    10655.30    10107.96    585.21 o 
  25   2  -6    39641.05    38763.86   2084.28 o 
  26   2  -6      267.58      132.62    282.57 o 
  27   2  -6    26126.30    27322.88   1010.68 o 
  28   2  -6     3401.41     3591.94    430.63 o 
  29   2  -6      722.43      593.83    323.85 o 
  30   2  -6     8350.83     7543.92    589.42 o 
  31   2  -6    11921.19    11128.93    751.57 o 
  32   2  -6      845.51     1293.90    389.82 o 
  33   2  -6     3795.74     4090.75    514.71 o 
  34   2  -6     3177.98     3552.25    549.18 o 
  35   2  -6        5.16     -320.09    320.09 o 
  36   2  -6     2658.57     2018.48    463.09 o 
  37   2  -6     4184.76     3834.54    546.71 o 
   0   4  -6    56531.46    52682.14   1991.57 o 
   1   4  -6    15505.17    16286.99    717.25 o 
   2   4  -6    80109.54    79099.55   1947.28 o 
   3   4  -6    86288.14    92590.61   2083.59 o 
   4   4  -6    11892.54    13160.99    419.02 o 
   5   4  -6    24045.09    25312.90    817.46 o 
   6   4  -6    52485.52    53487.25   1365.66 o 
   7   4  -6    54772.72    53883.12   1358.77 o 
   8   4  -6    24560.75    23293.66    718.58 o 
   9   4  -6   127769.73   128716.14   3056.34 o 
  10   4  -6     3408.84     3867.25    264.19 o 
  11   4  -6      785.99      574.53    127.92 o 
  12   4  -6    16537.69    17629.46    478.59 o 
  13   4  -6    47825.70    49226.83   1053.00 o 
  14   4  -6     1552.08     1997.44    216.42 o 
  15   4  -6    26169.78    26234.97    744.34 o 
  16   4  -6     3574.27     4267.96    290.75 o 
  17   4  -6    14760.95    14697.28    531.82 o 
  18   4  -6    16658.88    17463.49    595.18 o 
  19   4  -6    11367.11    12133.30    537.64 o 
  20   4  -6      385.42      369.44    207.55 o 
  21   4  -6    37841.20    37280.57   1158.93 o 
  22   4  -6     9311.84    10094.08    550.33 o 
  23   4  -6     8090.14     7624.15    506.58 o 
  24   4  -6     4908.76     5510.79    819.04 o 
  25   4  -6     6902.03     6965.68    578.77 o 
  26   4  -6      296.55       34.23    283.01 o 
  27   4  -6    26292.60    25566.83    983.14 o 
  28   4  -6      966.57      768.23    340.87 o 
  29   4  -6       63.17        7.41    297.95 o 
  30   4  -6     2692.60     3062.25    448.89 o 
  31   4  -6     7767.22     7851.68    608.38 o 
  32   4  -6      175.12      -64.65    313.30 o 
  33   4  -6    10813.84    11614.78    726.19 o 
  34   4  -6     2619.48     2278.67    460.59 o 
  35   4  -6      576.58      664.60    391.81 o 
  36   4  -6     3512.69     4109.87    539.07 o 
  37   4  -6     2959.23     2396.36    498.12 o 
   0   6  -6   212870.22   219247.14   6641.53 o 
   1   6  -6      762.59     1018.57    194.62 o 
   2   6  -6    22352.64    21128.16    743.98 o 
   3   6  -6     7299.75     8027.83    337.32 o 
   4   6  -6   128025.90   129347.44   3023.69 o 
   5   6  -6     7423.19     7870.22    344.48 o 
   6   6  -6   198113.80   195027.53   4511.53 o 
   7   6  -6    24032.45    24382.02    714.65 o 
   8   6  -6    14500.99    14137.63    459.58 o 
   9   6  -6    13889.96    13583.41    466.33 o 
  10   6  -6    86425.42    88078.17   1880.57 o 
  11   6  -6     3522.99     3571.52    246.04 o 
  12   6  -6    73475.91    71357.42   1621.31 o 
  13   6  -6     1870.92     1812.61    213.98 o 
  14   6  -6    26942.70    28250.05    702.63 o 
  15   6  -6     4188.57     4094.14    259.42 o 
  16   6  -6    23949.88    22081.99    703.60 o 
  17   6  -6      798.42      992.88    221.70 o 
  18   6  -6    36387.97    37338.64    988.13 o 
  19   6  -6      804.86      611.68    218.61 o 
  20   6  -6      524.49      647.39    230.86 o 
  21   6  -6     7264.41     6850.69    409.13 o 
  22   6  -6    35573.61    33811.79   1177.66 o 
  23   6  -6      168.75      121.56    264.50 o 
  24   6  -6    28324.97    25622.42    961.87 o 
  25   6  -6     1278.39     1181.84    334.94 o 
  26   6  -6      264.95      265.45    294.99 o 
  27   6  -6      533.78      230.85    297.86 o 
  28   6  -6    21175.18    20547.16    888.38 o 
  29   6  -6     1807.92     1264.29    365.57 o 
  30   6  -6    27288.24    27502.91   1067.77 o 
  31   6  -6      190.52      571.12    349.53 o 
  32   6  -6     1296.07     1339.11    426.09 o 
  33   6  -6      250.18      246.10    338.74 o 
  34   6  -6     7202.60     6830.17    611.51 o 
  35   6  -6      130.09      219.54    372.80 o 
  36   6  -6     7016.69     7816.27    893.60 o 
   0   8  -6    63872.33    69457.56   3398.93 o 
   1   8  -6    34212.21    35264.96    803.15 o 
   2   8  -6    15666.73    16528.71    519.01 o 
   3   8  -6   127600.36   126123.38   2952.26 o 
   4   8  -6     3489.57     3338.16    239.77 o 
   5   8  -6    21165.44    21911.48    662.07 o 
   6   8  -6     9396.36     8601.97    387.48 o 
   7   8  -6    19669.08    21547.68    675.25 o 
   8   8  -6     1779.53     2182.56    209.05 o 
   9   8  -6    70307.63    68800.11   1540.55 o 
  10   8  -6     1339.82     1416.27    193.83 o 
  11   8  -6     1539.02      952.49    185.90 o 
  12   8  -6    36568.42    36743.54    959.18 o 
  13   8  -6    10874.54    12421.29    421.50 o 
  14   8  -6     2626.61     2523.80    225.65 o 
  15   8  -6    15099.07    16709.96    509.84 o 
  16   8  -6     9433.29    10594.39    418.36 o 
  17   8  -6     9967.01     8802.04    399.47 o 
  18   8  -6    10733.98    10661.32    430.85 o 
  19   8  -6    13830.59    15684.72    524.94 o 
  20   8  -6      622.36      321.56    201.25 o 
  21   8  -6    35437.50    36240.53   1023.76 o 
  22   8  -6     4658.03     4346.98    329.59 o 
  23   8  -6    25137.02    24510.70    720.61 o 
  24   8  -6     5394.08     6150.85    409.14 o 
  25   8  -6    18932.16    18076.07    690.72 o 
  26   8  -6     1756.39     1314.41    350.96 o 
  27   8  -6    19342.37    16581.40    800.14 o 
  28   8  -6     4761.98     3720.43    447.72 o 
  29   8  -6      671.35      454.40    342.62 o 
  30   8  -6     4595.73     4711.56    505.26 o 
  31   8  -6     5102.47     5559.12    539.72 o 
  32   8  -6      778.41     1115.12    381.98 o 
  33   8  -6     8579.03     8055.94    636.67 o 
  34   8  -6     1501.20      625.39    400.05 o 
  35   8  -6      502.28     -298.19    354.56 o 
   0  10  -6    77068.20    80290.14   2135.71 o 
   1  10  -6     3843.03     4066.51    170.17 o 
   2  10  -6    46562.24    48957.45   1082.30 o 
   3  10  -6    50982.08    48385.59   1134.40 o 
   4  10  -6      997.70      444.53    163.22 o 
   5  10  -6    28276.39    28858.33    828.30 o 
   6  10  -6    25178.18    26096.21   1320.87 o 
   7  10  -6    14366.33    15495.66    545.54 o 
   8  10  -6     1017.95     1179.42    211.33 o 
   9  10  -6    84808.73    84755.74   2106.27 o 
  10  10  -6     2543.81     2917.56    254.01 o 
  11  10  -6    28248.98    28167.49    797.50 o 
  12  10  -6     9513.46     8963.20    404.13 o 
  13  10  -6    19492.31    19578.73    635.92 o 
  14  10  -6      432.05      247.36    169.53 o 
  15  10  -6    39450.44    38370.78    934.74 o 
  16  10  -6     7667.72     7810.99    369.14 o 
  17  10  -6     1532.31     2119.90    249.59 o 
  18  10  -6    12940.64    12870.70    491.62 o 
  19  10  -6    17146.59    17317.63    736.97 o 
  20  10  -6     7078.30     7775.05    403.61 o 
  21  10  -6    41330.05    40481.33   1022.27 o 
  22  10  -6    16863.11    15470.88    573.31 o 
  23  10  -6      138.64      328.43    222.05 o 
  24  10  -6     4746.43     4409.15    347.19 o 
  25  10  -6    14328.86    13165.97    821.40 o 
  26  10  -6     1115.47      628.15    313.45 o 
  27  10  -6    13896.17    12043.27    690.63 o 
  28  10  -6     5062.90     4943.68    498.53 o 
  29  10  -6       13.56      -71.91    433.19 o 
  30  10  -6     5366.24     5416.07    530.83 o 
  31  10  -6     8044.58     6974.98    594.14 o 
  32  10  -6      789.03      600.83    374.66 o 
  33  10  -6     8336.22     8078.53    651.42 o 
  34  10  -6     2400.50     1813.42    446.99 o 
   0  12  -6    41640.96    44862.58   2460.02 o 
   1  12  -6      322.31      326.05    315.97 o 
   2  12  -6    18810.40    19096.73    736.84 o 
   3  12  -6     2176.35     2555.54    281.57 o 
   4  12  -6    13716.23    13710.41    722.88 o 
   5  12  -6     2933.64     3131.78    315.84 o 
   6  12  -6    42412.41    41421.37   1150.48 o 
   7  12  -6     4004.96     4092.26    299.86 o 
   8  12  -6    20951.49    20986.29    700.84 o 
   9  12  -6     3005.17     3626.93    309.61 o 
  10  12  -6    12677.23    14208.03    501.77 o 
  11  12  -6      102.10     -129.51    174.19 o 
  12  12  -6    25683.35    27342.45    777.87 o 
  13  12  -6      302.93      347.64    192.65 o 
  14  12  -6    11456.55    11957.03    452.71 o 
  15  12  -6     1363.54     1429.32    226.37 o 
  16  12  -6    14474.86    16756.82    552.02 o 
  17  12  -6      884.72     1183.56    239.77 o 
  18  12  -6    56501.32    54040.30   1260.00 o 
  19  12  -6     1283.84     1306.73    245.12 o 
  20  12  -6     1443.57      867.42    240.57 o 
  21  12  -6     2066.15     2605.27    288.41 o 
  22  12  -6     8820.50     8600.67    449.07 o 
  23  12  -6     2396.87     2192.84    384.93 o 
  24  12  -6    28497.09    29522.09    952.21 o 
  25  12  -6     1296.89     1218.81    307.26 o 
  26  12  -6      563.85      626.07    294.21 o 
  27  12  -6      324.98      -25.91    314.70 o 
  28  12  -6     8759.33     8534.11    601.47 o 
  29  12  -6      498.85      720.84    332.06 o 
  30  12  -6    14286.03    14845.78    792.66 o 
  31  12  -6      102.67     -151.51    327.81 o 
  32  12  -6     1515.70      551.93    370.53 o 
  33  12  -6       93.43     -322.67    328.90 o 
   0  14  -6    28037.25    25633.42   1918.82 o 
   1  14  -6    12588.04    14029.78    895.15 o 
   2  14  -6    12353.49    12084.51    866.49 o 
   3  14  -6    39682.14    40074.68   1721.63 o 
   4  14  -6    12892.15    13874.52    892.43 o 
   5  14  -6    22114.16    22856.61   1173.63 o 
   6  14  -6    13261.17    14624.87    660.52 o 
   7  14  -6     7209.34     5834.70    611.80 o 
   8  14  -6     6326.38     6539.18    667.86 o 
   9  14  -6    39951.07    38486.84   1371.14 o 
  10  14  -6     4850.22     5152.18    452.43 o 
  11  14  -6     1673.60     1900.30    305.94 o 
  12  14  -6     8564.10     8672.77    500.87 o 
  13  14  -6    32997.41    30407.63   1032.41 o 
  14  14  -6     3508.74     3751.64    337.42 o 
  15  14  -6    31999.93    32190.47   1058.76 o 
  16  14  -6     4232.26     4411.49    348.36 o 
  17  14  -6     1332.24     1314.64    251.24 o 
  18  14  -6    12040.22    12140.79    624.64 o 
  19  14  -6    15964.15    15675.33    663.15 o 
  20  14  -6     2573.76     2997.74    312.67 o 
  21  14  -6    30158.93    30869.18    874.54 o 
  22  14  -6    12735.60    12970.21    616.17 o 
  23  14  -6      319.98      226.28    272.26 o 
  24  14  -6     5461.37     5995.12    638.70 o 
  25  14  -6     7978.54     8218.19    520.38 o 
  26  14  -6     2514.74     2514.05    369.64 o 
  27  14  -6     7816.59     8323.23    533.36 o 
  28  14  -6     3907.86     2741.80    439.25 o 
  29  14  -6       22.87     -305.99    305.99 o 
  30  14  -6     1818.78     1582.70    417.30 o 
  31  14  -6     4852.70     4096.44    514.02 o 
   0  16  -6     4658.72     3804.83    861.01 o 
   1  16  -6    16146.53    14922.78   1026.30 o 
   2  16  -6     4232.07     3211.29    631.41 o 
   3  16  -6    57692.92    57911.69   2304.17 o 
   4  16  -6     2829.63     2888.19    651.91 o 
   5  16  -6     8749.22     8470.60    773.67 o 
   6  16  -6     4621.05     4034.10    617.50 o 
   7  16  -6     3338.86     3788.46    787.21 o 
   8  16  -6     4148.88     4205.68    628.12 o 
   9  16  -6    17022.80    15270.00   1068.37 o 
  10  16  -6     6313.47     6711.54    535.80 o 
  11  16  -6     1841.88     1625.58    370.31 o 
  12  16  -6    10830.33    11652.98    597.90 o 
  13  16  -6    17401.60    17539.13   1277.08 o 
  14  16  -6     4025.12     3884.84    373.30 o 
  15  16  -6    22600.32    24912.47    814.28 o 
  16  16  -6     2124.06     2386.31    321.00 o 
  17  16  -6     3757.36     3506.06    357.77 o 
  18  16  -6     6851.20     6496.64    442.58 o 
  19  16  -6     5158.78     4971.39    410.31 o 
  20  16  -6      749.69      555.39    281.43 o 
  21  16  -6    13333.76    13558.37   1046.28 o 
  22  16  -6     4006.95     2675.98    411.68 o 
  23  16  -6     2156.85     1833.92    390.50 o 
  24  16  -6     2149.13     2244.64    402.97 o 
  25  16  -6    10854.58    11018.42    776.15 o 
  26  16  -6      217.90      602.88    388.94 o 
  27  16  -6    12923.85    13203.56    859.49 o 
  28  16  -6     2190.50     2806.80    626.78 o 
  29  16  -6     1124.63     1342.15    738.01 o 
   0  18  -6    57078.17    58958.50   3460.43 o 
   1  18  -6     2033.53     1209.60    877.41 o 
   2  18  -6     3496.12     2530.37   1025.01 o 
   3  18  -6     2333.18     3073.61    605.40 o 
   4  18  -6    26100.74    25645.55   1429.21 o 
   5  18  -6     2615.86     2565.83    620.34 o 
   6  18  -6    93133.50    94204.64   3516.39 o 
   7  18  -6      390.53      301.03    502.30 o 
   8  18  -6     2838.20     3466.47    654.12 o 
   9  18  -6      642.67       68.99    511.97 o 
  10  18  -6    17286.24    18498.65   1196.85 o 
  11  18  -6     1042.80     1773.19    596.28 o 
  12  18  -6    21396.33    20711.95   1047.12 o 
  13  18  -6      948.18      871.57    378.06 o 
  14  18  -6     2089.47     2633.76    484.06 o 
  15  18  -6       27.36     -273.48    273.48 o 
  16  18  -6    15713.25    14399.89    809.57 o 
  17  18  -6      259.12      177.09    304.33 o 
  18  18  -6    23208.72    23329.73    933.18 o 
  19  18  -6       58.87      423.22    491.67 o 
  20  18  -6     1790.78     1631.27    445.02 o 
  21  18  -6     1197.07     1480.63    426.00 o 
  22  18  -6    11556.75    10714.63    772.34 o 
  23  18  -6      256.34      593.50    386.22 o 
  24  18  -6    18523.41    19183.43   1013.26 o 
  25  18  -6      895.31      734.98    422.56 o 
  26  18  -6     1748.97     2485.34    512.34 o 
  27  18  -6      224.26        5.47    374.59 o 
   0  20  -6    13608.41    12447.71   1467.81 o 
   1  20  -6     8052.05     9458.54    947.91 o 
   2  20  -6    13857.81    14395.64   1143.91 o 
   3  20  -6    23132.86    21814.14   1395.09 o 
   4  20  -6     2674.90     2220.35    659.79 o 
   5  20  -6     6692.34     7073.01    849.46 o 
   6  20  -6     1913.25     2831.53    662.37 o 
   7  20  -6     4888.97     4867.26    783.11 o 
   8  20  -6     1063.89      919.00    595.41 o 
   9  20  -6    16888.59    16380.39   1216.00 o 
  10  20  -6     3285.70     2716.15    658.02 o 
  11  20  -6     2087.58     1949.24   1533.41 o 
  12  20  -6     3896.19     4085.85    563.29 o 
  13  20  -6    10128.03    11405.63    797.80 o 
  14  20  -6     1012.41     1565.91    645.48 o 
  15  20  -6    15802.80    15470.37    965.64 o 
  16  20  -6     4188.25     3686.46    636.97 o 
  17  20  -6     1864.08     1523.77    472.38 o 
  18  20  -6     7493.61     8937.76    975.81 o 
  19  20  -6     1717.97     2734.34   1242.31 o 
  20  20  -6      288.06      681.03    914.31 o 
  21  20  -6     9153.92    10148.37   1590.81 o 
  22  20  -6     1276.25      535.10    409.53 o 
  23  20  -6     1757.49     1297.49    556.20 o 
  24  20  -6     2927.55     2051.68    515.67 o 
   0  22  -6     4360.55     3001.23   1115.21 o 
   1  22  -6     8529.54     8741.51   1127.51 o 
   2  22  -6     3355.86     4150.84    782.96 o 
   3  22  -6    16500.94    18817.62   3480.93 o 
   4  22  -6     4389.87     3619.61    807.71 o 
   5  22  -6     2031.84     3088.04    729.97 o 
   6  22  -6     6603.80     8035.91   1820.42 o 
   7  22  -6     6815.25     8168.22    941.14 o 
   8  22  -6     1642.79     1215.25    645.36 o 
   9  22  -6    24594.67    24994.20   1592.99 o 
  10  22  -6     3880.53     2989.69    728.69 o 
  11  22  -6     6986.46     6670.20    897.35 o 
  12  22  -6     5085.40     6560.20   1070.79 o 
  13  22  -6     4926.25     4625.85    864.19 o 
  14  22  -6      149.51      284.44    520.52 o 
  15  22  -6    10456.90    10189.61    806.60 o 
  16  22  -6      872.22     1575.81    600.71 o 
  17  22  -6      727.54      528.43    511.57 o 
  18  22  -6     3053.13     3351.77    758.77 o 
  19  22  -6     8752.00     7841.77    939.74 o 
  20  22  -6      189.39      561.54    746.21 o 
   0  24  -6    18052.91    19589.97   2009.02 o 
   1  24  -6       77.59     -135.97    623.30 o 
   2  24  -6     3897.73     3843.22    805.72 o 
   3  24  -6      339.58      418.72    686.94 o 
   4  24  -6     1301.67      753.18    693.19 o 
   5  24  -6      232.51     -316.09    588.34 o 
   6  24  -6    13977.91    12365.53   1229.19 o 
   7  24  -6      920.33      522.14    856.91 o 
   8  24  -6     3289.72     3241.64    803.72 o 
   9  24  -6      926.17     -188.97    627.31 o 
  10  24  -6     5601.60     5580.38    938.47 o 
  11  24  -6      154.84     -703.32    893.81 o 
  12  24  -6    16344.07    16708.46   1054.28 o 
  13  24  -6      102.12     -106.52    460.02 o 
  14  24  -6     2066.00     1844.01    568.21 o 
  15  24  -6      391.81      690.07    535.43 o 
   0  26  -6     4972.45     4567.44   1410.41 o 
   1  26  -6     1897.14     1361.63    794.31 o 
   2  26  -6      361.88      294.64    681.14 o 
   3  26  -6    10162.99    10336.85   1153.47 o 
   4  26  -6      844.31      160.82    733.91 o 
   1   1  -5     2657.99     2271.42    295.20 o 
   2   1  -5     4801.64     5279.62    307.15 o 
   3   1  -5    46675.73    47965.09   1331.75 o 
   4   1  -5    14982.66    13918.32    611.42 o 
   5   1  -5    61690.31    58816.60   1691.46 o 
   6   1  -5    19783.58    19881.74    560.14 o 
   7   1  -5   107518.55   110987.15   2240.26 o 
   8   1  -5     1107.50     1988.56    172.27 o 
   9   1  -5    24475.63    26111.09    585.98 o 
  10   1  -5    60299.03    60669.42   1205.83 o 
  11   1  -5   162595.98   158039.09   3018.33 o 
  12   1  -5    11552.61    12349.62    385.93 o 
  13   1  -5    42065.07    38961.81    840.81 o 
  14   1  -5    34447.87    36728.57    889.87 o 
  15   1  -5     2193.43     2115.40    180.16 o 
  16   1  -5    13163.14    13596.53    415.59 o 
  17   1  -5    69597.98    70675.85   1580.49 o 
  18   1  -5      790.20      906.86    194.48 o 
  19   1  -5    37565.81    33558.85   1064.86 o 
  20   1  -5     5060.12     5439.10    386.50 o 
  21   1  -5     4021.26     3739.09    357.67 o 
  22   1  -5     3432.63     3760.74    360.99 o 
  23   1  -5    29246.18    26285.77    936.32 o 
  24   1  -5     3207.18     3706.90    381.80 o 
  25   1  -5    14145.56    13196.84    666.25 o 
  26   1  -5     7948.66     7665.76    903.07 o 
  27   1  -5     5544.95     5179.26    463.20 o 
  28   1  -5     6709.96     6759.28    522.15 o 
  29   1  -5    18355.54    16544.01    792.96 o 
  30   1  -5     1847.40      820.54    335.83 o 
  31   1  -5     6271.66     5534.65    513.32 o 
  32   1  -5     2249.24     2440.34    607.18 o 
  33   1  -5     5847.29     4809.43    514.65 o 
  34   1  -5     2081.82     1984.72    456.86 o 
  35   1  -5     9654.00     8783.62    668.06 o 
  36   1  -5      165.41      -60.72    415.44 o 
  37   1  -5      893.59      325.84    372.83 o 
  38   1  -5     3168.95     3659.68    527.95 o 
   1   3  -5    17095.29    17646.08    583.81 o 
   2   3  -5   102679.34   103536.05   2399.45 o 
   3   3  -5    30396.34    30578.59    912.42 o 
   4   3  -5   100764.56   108350.68   3353.88 o 
   5   3  -5     1814.06     2145.77    195.50 o 
   6   3  -5    11926.63    11326.86    406.64 o 
   7   3  -5     2484.75     2583.34    194.05 o 
   8   3  -5    90298.33    87025.29   2155.36 o 
   9   3  -5    10445.58    10781.38    410.21 o 
  10   3  -5   106186.03    98236.23   2151.35 o 
  11   3  -5     5896.99     5610.61    264.65 o 
  12   3  -5    10352.95    10100.18    318.82 o 
  13   3  -5     9777.65    10153.68    467.25 o 
  14   3  -5   132130.20   135445.73   2824.96 o 
  15   3  -5     5684.33     5811.27    469.30 o 
  16   3  -5    36664.49    36093.73    944.12 o 
  17   3  -5    12376.08    12470.38    467.37 o 
  18   3  -5     2509.99     3188.13    263.79 o 
  19   3  -5     3492.16     4296.40    296.59 o 
  20   3  -5    44681.41    44192.38   1143.63 o 
  21   3  -5     1634.77     1807.28    293.15 o 
  22   3  -5    27927.97    27443.53    938.20 o 
  23   3  -5     3027.80     2931.43    349.97 o 
  24   3  -5     1397.67     1526.20    312.28 o 
  25   3  -5      808.56      375.19    283.19 o 
  26   3  -5    29308.21    28284.21   1023.21 o 
  27   3  -5     2903.23     2234.96    387.04 o 
  28   3  -5     9724.54    10633.87    625.16 o 
  29   3  -5      633.44     1041.53    348.44 o 
  30   3  -5     2464.92     2004.69    426.09 o 
  31   3  -5     1870.84     2330.85    412.01 o 
  32   3  -5    19244.92    19645.37    899.46 o 
  33   3  -5      439.97      201.51    322.37 o 
  34   3  -5     6419.71     7415.26    643.38 o 
  35   3  -5     2138.38     2129.28    440.67 o 
  36   3  -5     2454.18     1856.39    434.01 o 
  37   3  -5      596.79      554.82    375.06 o 
  38   3  -5    12925.39    13501.20    838.11 o 
   1   5  -5    78210.23    73510.80   1902.18 o 
   2   5  -5    19940.50    23221.27    761.83 o 
   3   5  -5    13537.45    14255.20    447.28 o 
   4   5  -5    46915.46    47497.84   1184.75 o 
   5   5  -5    82645.60    86663.02   2030.98 o 
   6   5  -5    42143.03    41632.86   1086.94 o 
   7   5  -5   130968.51   130566.30   3083.00 o 
   8   5  -5   120421.65   115313.34   2462.55 o 
   9   5  -5     1934.47     2281.86    193.86 o 
  10   5  -5    38573.54    36478.62    917.33 o 
  11   5  -5    59948.91    56095.14   1322.71 o 
  12   5  -5    12492.09    12829.42    452.31 o 
  13   5  -5    25895.29    28130.07    719.80 o 
  14   5  -5    38364.18    37338.34    958.00 o 
  15   5  -5     3876.05     3133.94    259.24 o 
  16   5  -5     9242.24     8570.33    400.10 o 
  17   5  -5    20131.74    19572.69    621.43 o 
  18   5  -5     2221.63     2368.51    266.63 o 
  19   5  -5    29046.05    28960.38    831.15 o 
  20   5  -5    19381.29    20236.42    652.80 o 
  21   5  -5     4320.48     5043.24    348.03 o 
  22   5  -5    16932.92    18166.04    615.84 o 
  23   5  -5    32653.73    33760.55   1084.72 o 
  24   5  -5     1303.25      889.40    295.89 o 
  25   5  -5    15780.98    16124.23    717.35 o 
  26   5  -5    21118.56    19617.25    845.15 o 
  27   5  -5     3450.78     3175.47    410.04 o 
  28   5  -5     2849.63     2560.55    404.32 o 
  29   5  -5    26961.72    25485.52   1077.06 o 
  30   5  -5     1344.61     1451.90    374.54 o 
  31   5  -5     7228.67     6986.35    872.26 o 
  32   5  -5     4120.45     4577.93    507.49 o 
  33   5  -5     1332.42     1086.82    384.44 o 
  34   5  -5     1772.41     1655.28    520.77 o 
  35   5  -5     7885.94     7711.76    949.11 o 
  36   5  -5     1497.34      951.17    398.16 o 
  37   5  -5     3694.42     3808.64    525.94 o 
   1   7  -5   121714.34   125895.70   2793.25 o 
   2   7  -5    98379.39    98058.93   2252.02 o 
   3   7  -5     6319.11     6929.48    374.01 o 
   4   7  -5    82698.63    85091.33   1978.63 o 
   5   7  -5   113676.99   108671.20   2633.31 o 
   6   7  -5     1466.60     1586.73    186.93 o 
   7   7  -5    80765.83    75253.49   1926.24 o 
   8   7  -5    21738.93    19969.75    591.41 o 
   9   7  -5    15552.85    16911.43    511.63 o 
  10   7  -5     4328.16     5723.52    421.47 o 
  11   7  -5    75862.71    75730.21   1688.60 o 
  12   7  -5     3920.04     3726.23    232.88 o 
  13   7  -5    43320.50    42800.41    981.93 o 
  14   7  -5    20570.85    19469.41    561.96 o 
  15   7  -5     2345.42     2450.01    218.26 o 
  16   7  -5     9426.63    10200.08    381.70 o 
  17   7  -5    25580.49    28289.66    710.70 o 
  18   7  -5     5074.73     4744.88    290.32 o 
  19   7  -5    12962.06    15307.81    502.84 o 
  20   7  -5    28760.38    28105.52    751.42 o 
  21   7  -5     2421.84     2237.36    247.57 o 
  22   7  -5     5212.03     4818.92    315.78 o 
  23   7  -5    20917.50    21541.06    646.68 o 
  24   7  -5     1732.61     1686.99    281.03 o 
  25   7  -5    13912.38    14917.39    598.64 o 
  26   7  -5     9517.96     8917.39    570.58 o 
  27   7  -5      900.68     1028.27    340.49 o 
  28   7  -5     1354.99      672.97    335.11 o 
  29   7  -5    19457.27    19220.35    851.99 o 
  30   7  -5     2296.43     2729.64    428.39 o 
  31   7  -5     7713.15     8454.59    608.52 o 
  32   7  -5     4619.28     4936.78    515.18 o 
  33   7  -5     1756.33     1440.98    406.35 o 
  34   7  -5     1870.97     1220.75    426.09 o 
  35   7  -5     7255.68     7583.02    628.80 o 
  36   7  -5     1428.13      474.65    394.01 o 
   1   9  -5     9371.39     9511.43    264.65 o 
   2   9  -5   116279.24   119772.60   2401.15 o 
   3   9  -5     2204.51     2603.88    204.76 o 
   4   9  -5   105317.29   110721.25   2559.28 o 
   5   9  -5     4839.67     5358.41    288.29 o 
   6   9  -5      178.94      124.43    145.48 o 
   7   9  -5     9379.21    10021.83    430.82 o 
   8   9  -5    64608.19    64192.52   1562.88 o 
   9   9  -5     6476.06     6306.20    344.51 o 
  10   9  -5    48675.65    48585.54   1164.11 o 
  11   9  -5     9947.11    10134.02    405.81 o 
  12   9  -5     4327.10     4432.92    317.67 o 
  13   9  -5      315.64      127.83    150.08 o 
  14   9  -5    41967.94    38230.79    926.63 o 
  15   9  -5       37.50        5.78    152.16 o 
  16   9  -5    18429.53    16773.80    543.14 o 
  17   9  -5     7441.04     7378.89    351.70 o 
  18   9  -5     3596.59     4000.15    333.71 o 
  19   9  -5      975.99     1209.01    217.36 o 
  20   9  -5    52983.54    54168.63   1215.95 o 
  21   9  -5     4637.57     4178.64    375.89 o 
  22   9  -5    28352.06    25852.54    748.60 o 
  23   9  -5      434.95      311.76    207.74 o 
  24   9  -5    11816.71    11026.87    542.20 o 
  25   9  -5     2563.54     2607.56    333.51 o 
  26   9  -5    26353.23    24117.46    948.76 o 
  27   9  -5     1011.55      645.57    359.81 o 
  28   9  -5    11110.29    10996.56    649.81 o 
  29   9  -5      112.44      -57.99    289.98 o 
  30   9  -5     4020.21     3829.01    472.35 o 
  31   9  -5       65.90     -116.93    314.09 o 
  32   9  -5    15028.21    15122.17    805.64 o 
  33   9  -5      527.74      263.53    358.79 o 
  34   9  -5     4957.61     5389.43    755.12 o 
  35   9  -5      173.84      141.71    355.47 o 
  36   9  -5     1190.42      590.53    405.40 o 
   1  11  -5    62396.75    66112.55   1396.76 o 
   2  11  -5     4273.39     4236.71    205.62 o 
   3  11  -5     7605.39     7599.32    402.02 o 
   4  11  -5    10996.01    12643.19    443.13 o 
   5  11  -5    52702.77    48619.19   1319.43 o 
   6  11  -5     5282.26     5018.99    300.41 o 
   7  11  -5    39971.57    40729.26   1119.43 o 
   8  11  -5     7504.38     7541.56    382.32 o 
   9  11  -5     2618.15     2990.00    269.56 o 
  10  11  -5    12817.51    10978.63    448.85 o 
  11  11  -5    46808.49    47836.97   1148.71 o 
  12  11  -5     9228.23    10439.15    428.18 o 
  13  11  -5    25510.52    26028.38    679.78 o 
  14  11  -5     7426.43     8096.39    366.11 o 
  15  11  -5     2171.74     2618.07    243.80 o 
  16  11  -5     4032.99     3613.86    276.14 o 
  17  11  -5    53002.64    52996.15   1198.78 o 
  18  11  -5      413.88      496.14    231.64 o 
  19  11  -5    20176.59    18734.20    610.41 o 
  20  11  -5     5116.47     5203.56    339.72 o 
  21  11  -5      498.89      363.06    208.41 o 
  22  11  -5     5451.05     5661.94    362.90 o 
  23  11  -5    36324.34    35929.25   1070.88 o 
  24  11  -5      814.53      893.85    314.89 o 
  25  11  -5     8308.29     7103.53    470.42 o 
  26  11  -5     7937.90     7939.26    492.06 o 
  27  11  -5     7404.39     7096.86    538.73 o 
  28  11  -5     3217.82     3079.03    425.63 o 
  29  11  -5    15007.63    15604.13    786.26 o 
  30  11  -5     1379.84      821.17    362.39 o 
  31  11  -5     1681.22     1213.67    375.94 o 
  32  11  -5     3248.10     2985.35    456.24 o 
  33  11  -5     3082.03     2809.35    475.68 o 
  34  11  -5     1491.83     1021.57    412.35 o 
   1  13  -5    45943.27    44783.59   1655.17 o 
   2  13  -5     5044.05     5641.89    387.39 o 
   3  13  -5     5094.23     5265.81    377.77 o 
   4  13  -5     5073.19     5011.52    622.65 o 
   5  13  -5    39659.30    42868.97   1358.32 o 
   6  13  -5      273.75      416.29    260.47 o 
   7  13  -5    42230.45    44571.84   1179.60 o 
   8  13  -5     9361.20    10183.71    457.86 o 
   9  13  -5     3925.26     4256.71    323.43 o 
  10  13  -5     6402.96     6572.50    392.30 o 
  11  13  -5    31115.00    31222.08    854.29 o 
  12  13  -5     1462.67     1516.80    291.90 o 
  13  13  -5    17076.92    18285.39    559.26 o 
  14  13  -5     2422.63     1974.82    234.14 o 
  15  13  -5     1994.12     2215.85    240.99 o 
  16  13  -5     3132.66     3620.51    290.69 o 
  17  13  -5    30004.21    29527.95    810.57 o 
  18  13  -5     2462.01     2984.29    289.58 o 
  19  13  -5    22064.59    19595.42    641.82 o 
  20  13  -5    13019.50    13403.17    624.67 o 
  21  13  -5     6511.71     6630.36    398.59 o 
  22  13  -5     7358.58     7738.34    474.16 o 
  23  13  -5    18791.60    20200.75    747.25 o 
  24  13  -5     1596.14      795.69    334.53 o 
  25  13  -5     7483.07     7797.86    619.88 o 
  26  13  -5     3303.32     2529.99    359.82 o 
  27  13  -5     3419.25     3355.29    385.25 o 
  28  13  -5     2200.68     2458.31    412.44 o 
  29  13  -5    13730.26    12997.40    940.94 o 
  30  13  -5      367.48      812.62    526.69 o 
  31  13  -5     2771.69     2577.47    449.37 o 
  32  13  -5     2658.34     3657.75    487.34 o 
  33  13  -5     1812.89     1742.14    431.99 o 
   1  15  -5     1863.78     1258.71    434.87 o 
   2  15  -5    55522.11    53704.66   2243.59 o 
   3  15  -5     1213.05      702.86    424.73 o 
   4  15  -5    52945.94    54045.34   1670.45 o 
   5  15  -5      928.27      832.99    258.58 o 
   6  15  -5      101.88     -171.64    305.25 o 
   7  15  -5     2266.52     1934.76    324.43 o 
   8  15  -5    25110.46    25015.61    997.63 o 
   9  15  -5      569.24      620.32    580.51 o 
  10  15  -5    19192.42    18257.94    953.71 o 
  11  15  -5     6091.63     5920.98    497.31 o 
  12  15  -5     4720.95     4696.04    416.62 o 
  13  15  -5      292.91      376.96    225.08 o 
  14  15  -5    62813.37    64175.82   1572.24 o 
  15  15  -5     3336.49     3847.39    372.13 o 
  16  15  -5    32938.31    33324.43    877.58 o 
  17  15  -5       87.79      -49.23    204.05 o 
  18  15  -5      182.35      393.64    224.36 o 
  19  15  -5      569.20      716.02    239.51 o 
  20  15  -5    32412.58    32542.41    996.92 o 
  21  15  -5      548.55      938.54    276.35 o 
  22  15  -5    19322.28    18807.58    726.62 o 
  23  15  -5      726.41      926.63    290.59 o 
  24  15  -5     2576.82     3199.34    473.01 o 
  25  15  -5      139.61      -99.81    253.94 o 
  26  15  -5    13375.92    14544.27    662.79 o 
  27  15  -5     1756.30     2277.79    604.81 o 
  28  15  -5     4550.26     4615.73    617.57 o 
  29  15  -5      354.17      446.90    370.12 o 
  30  15  -5     3750.85     2448.13    644.68 o 
  31  15  -5      634.51      738.79    407.49 o 
   1  17  -5    21818.03    17859.08   1240.48 o 
   2  17  -5    28544.20    28416.04   1423.27 o 
   3  17  -5     4182.84     5252.71    671.93 o 
   4  17  -5    14106.98    12966.21   1001.85 o 
   5  17  -5    17989.63    19777.20   1161.96 o 
   6  17  -5     4740.37     4835.76   1373.51 o 
   7  17  -5    31283.33    29494.29   1502.25 o 
   8  17  -5    22990.43    24338.71   1138.19 o 
   9  17  -5     3111.11     3532.13    434.02 o 
  10  17  -5     6603.54     5328.99    504.88 o 
  11  17  -5    29764.70    29846.14   1176.40 o 
  12  17  -5     2009.49     1544.31    326.94 o 
  13  17  -5    11530.11    11321.22    536.87 o 
  14  17  -5    11464.48    11461.52    545.64 o 
  15  17  -5     2304.02     1495.78    366.06 o 
  16  17  -5     7701.95     7654.88    522.40 o 
  17  17  -5    15876.68    15371.51    737.49 o 
  18  17  -5     2159.32     2219.44    367.87 o 
  19  17  -5     7673.32     6965.65    843.73 o 
  20  17  -5     5772.06     5685.08    681.70 o 
  21  17  -5      914.16      625.23    376.20 o 
  22  17  -5     3417.07     3259.78    483.98 o 
  23  17  -5    16031.19    18587.23    951.05 o 
  24  17  -5      553.26      -17.24    488.79 o 
  25  17  -5     7089.65     7836.03    687.00 o 
  26  17  -5     3883.19     5744.18    700.64 o 
  27  17  -5      352.68      457.86    378.82 o 
  28  17  -5     1369.34     1749.08    464.43 o 
  29  17  -5     7638.38     7440.31    690.52 o 
   1  19  -5    25312.50    24790.17   1437.42 o 
   2  19  -5    12521.62    13710.69   1055.30 o 
   3  19  -5      939.21      753.07    566.82 o 
   4  19  -5    12214.63    12596.19   2000.82 o 
   5  19  -5    37004.97    35827.38   1784.08 o 
   6  19  -5     2181.18     2171.13    597.69 o 
   7  19  -5     9197.05    10737.18    935.77 o 
   8  19  -5    14510.57    13593.38   1075.02 o 
   9  19  -5       32.63     -131.44    500.21 o 
  10  19  -5     8738.17     7679.06    859.87 o 
  11  19  -5    18480.43    19436.11   3070.93 o 
  12  19  -5     1945.23     2081.77    454.92 o 
  13  19  -5    10839.75     9909.19    608.55 o 
  14  19  -5    13085.86    13372.60    695.04 o 
  15  19  -5     1849.24     1797.37    359.98 o 
  16  19  -5     4278.56     4209.90    571.67 o 
  17  19  -5    21850.76    21580.37    892.08 o 
  18  19  -5     1020.34      825.06    391.02 o 
  19  19  -5    18056.49    18345.87   1128.19 o 
  20  19  -5     3931.41     3480.61    741.29 o 
  21  19  -5       12.14        8.81    345.36 o 
  22  19  -5     1999.60     1908.21    494.22 o 
  23  19  -5     8341.95     9400.23    740.69 o 
  24  19  -5      901.63     1057.63    879.45 o 
  25  19  -5     4531.77     4082.95    571.11 o 
  26  19  -5     4666.78     4203.15    583.07 o 
   1  21  -5     5347.40     5372.67    918.41 o 
   2  21  -5    27543.52    27960.53   1570.83 o 
   3  21  -5     3159.36     3347.03    731.41 o 
   4  21  -5    16844.32    18494.38   1304.47 o 
   5  21  -5     4112.83     3425.74    718.92 o 
   6  21  -5     1813.82      412.01    565.05 o 
   7  21  -5     1020.53     1191.43   1164.41 o 
   8  21  -5    19479.15    21753.65   2218.12 o 
   9  21  -5     2767.83     1686.17    653.29 o 
  10  21  -5    16200.70    18667.56   1288.31 o 
  11  21  -5      839.92      778.59    571.84 o 
  12  21  -5      660.74     1253.35    446.04 o 
  13  21  -5     1093.45     1022.26    424.78 o 
  14  21  -5    17755.58    18177.12   1024.56 o 
  15  21  -5      406.86      109.25    384.50 o 
  16  21  -5    11148.38    11929.12   1040.19 o 
  17  21  -5      245.33     -357.50    448.90 o 
  18  21  -5      793.01      -98.02    477.84 o 
  19  21  -5       80.65      484.60    376.49 o 
  20  21  -5    16562.00    17041.31    957.75 o 
  21  21  -5      871.85     1343.81    443.07 o 
  22  21  -5     6478.83     5958.45    653.66 o 
  23  21  -5      447.65      642.51    427.85 o 
   1  23  -5    14974.45    16757.54   1304.28 o 
   2  23  -5     2108.33     2542.02    765.38 o 
   3  23  -5     1873.40     2906.38    767.87 o 
   4  23  -5     3469.01     4433.73    842.92 o 
   5  23  -5    18079.43    15566.52   1285.82 o 
   6  23  -5      826.91       89.23    588.34 o 
   7  23  -5    12623.91    10924.86   1312.01 o 
   8  23  -5     2268.96     4296.84    802.68 o 
   9  23  -5     2350.13     2116.73    713.11 o 
  10  23  -5     3268.26     4259.86   1730.21 o 
  11  23  -5    20690.51    21567.96   1722.01 o 
  12  23  -5      124.20       62.75    478.07 o 
  13  23  -5    11856.54    11174.61    856.57 o 
  14  23  -5     2855.90     2806.40    569.88 o 
  15  23  -5      497.81      212.46    906.11 o 
  16  23  -5     2357.21     2537.07    705.21 o 
  17  23  -5     6650.15     6568.02    872.13 o 
  18  23  -5      634.49      429.27    610.91 o 
  19  23  -5     3103.48     4335.68    766.41 o 
   1  25  -5     8482.03    10782.57   1406.31 o 
   2  25  -5     3655.45     4540.48    863.72 o 
   3  25  -5       24.76      -68.44    642.36 o 
   4  25  -5     1807.09      490.24    701.31 o 
   5  25  -5     9522.65    11081.55   1361.21 o 
   6  25  -5      193.63      158.82    658.27 o 
   7  25  -5     9994.39    10627.71   1156.88 o 
   8  25  -5     1714.79     1988.52    753.78 o 
   9  25  -5       27.56     -606.81    606.81 o 
  10  25  -5     1869.31     1433.04    720.48 o 
  11  25  -5     7964.56     8004.83   1008.91 o 
  12  25  -5      144.35     1422.16    515.05 o 
  13  25  -5     7188.69     8384.43   2275.52 o 
   2   0  -4   449035.88   438744.72  20737.98 o 
   6   0  -4   108826.42   111003.48   3623.73 o 
   8   0  -4    24138.04    25759.71    765.75 o 
  10   0  -4    29832.02    30416.28    930.23 o 
  12   0  -4    84573.75    92727.55   2818.52 o 
  14   0  -4     9909.54    12152.50    926.61 o 
  16   0  -4    20683.86    24397.97    773.17 o 
  18   0  -4    51230.20    52406.99   1519.29 o 
  20   0  -4     6222.37     4834.22    526.12 o 
  22   0  -4    25105.16    25311.30   1240.19 o 
  24   0  -4    71349.19    68865.62   2626.56 o 
  26   0  -4     9247.66     9140.10   1373.51 o 
  28   0  -4    15759.53    12888.86   1656.41 o 
  30   0  -4    20530.21    19861.17   1214.49 o 
  32   0  -4     1117.06      317.10    449.34 o 
  34   0  -4    11395.86    12712.98   1049.61 o 
  36   0  -4    10123.38    10762.44   1007.32 o 
  38   0  -4      175.47      166.03    508.18 o 
   0   2  -4   163099.59   156180.48   5278.69 o 
   1   2  -4    44431.30    42916.81   1316.94 o 
   2   2  -4   120477.90   128505.86   3907.61 o 
   3   2  -4   222060.44   230047.59   6963.53 o 
   4   2  -4   151261.59   164456.55   4096.58 o 
   5   2  -4    18051.48    20668.22    736.11 o 
   6   2  -4    88847.84    85856.37   2130.89 o 
   7   2  -4    57680.43    60255.16   1456.17 o 
   8   2  -4    23187.98    22996.81    529.34 o 
   9   2  -4   105694.89    99933.42   1963.16 o 
  10   2  -4    48844.09    47306.46   1058.23 o 
  11   2  -4    27894.16    25707.51    667.95 o 
  12   2  -4    63389.96    65510.14   1424.48 o 
  13   2  -4    59658.92    58665.26   1323.06 o 
  14   2  -4     5303.20     5399.03    311.94 o 
  15   2  -4    43971.37    42983.44   1029.04 o 
  16   2  -4    30246.70    31473.19    809.66 o 
  17   2  -4    10558.93    12107.43    432.58 o 
  18   2  -4    21934.36    21057.91    637.56 o 
  19   2  -4    16418.69    15726.93    531.35 o 
  20   2  -4     1748.64     1174.42    209.74 o 
  21   2  -4    38231.96    37000.82   1126.20 o 
  22   2  -4    11127.61     9637.82    577.19 o 
  23   2  -4     6644.84     5157.74    621.38 o 
  24   2  -4    10690.63     9177.19    535.20 o 
  25   2  -4    26176.55    27059.68   1200.15 o 
  26   2  -4      486.96      521.84    278.37 o 
  27   2  -4    29028.75    29102.01   1019.46 o 
  28   2  -4     8431.43     7910.96    548.85 o 
  29   2  -4      336.44      271.29    301.99 o 
  30   2  -4     8124.59     7001.85    547.47 o 
  31   2  -4    21642.27    23315.21    945.15 o 
  32   2  -4      565.93     1198.09    349.02 o 
  33   2  -4     8011.49     6920.90    576.82 o 
  34   2  -4     2950.43     3009.49    457.73 o 
  35   2  -4      332.44      531.47    352.75 o 
  36   2  -4     2220.77     3212.23    513.04 o 
  37   2  -4     5286.44     4106.39    530.16 o 
  38   2  -4      280.18      465.68    378.23 o 
   0   4  -4    74309.41    75375.12   2621.62 o 
   1   4  -4    31010.73    28467.00   1191.76 o 
   2   4  -4    41384.50    41244.88   1259.72 o 
   3   4  -4   171294.05   179208.73   4049.42 o 
   4   4  -4    18812.63    20754.46    555.12 o 
   5   4  -4    79735.30    82602.02   1959.53 o 
   6   4  -4    79649.83    82598.17   1759.92 o 
   7   4  -4    23922.55    23859.63    784.02 o 
   8   4  -4     6710.56     7852.87    314.84 o 
   9   4  -4   102153.50   102480.27   2467.13 o 
  10   4  -4    17238.84    16898.12    511.58 o 
  11   4  -4    63339.73    64124.71   1470.25 o 
  12   4  -4     4961.83     4537.66    259.37 o 
  13   4  -4    22203.41    21506.71    606.03 o 
  14   4  -4     9086.45    10137.88    382.97 o 
  15   4  -4    40935.48    39940.08    996.29 o 
  16   4  -4     6391.95     6546.34    388.13 o 
  17   4  -4      700.48      771.56    184.07 o 
  18   4  -4    12414.62    12286.29    564.73 o 
  19   4  -4    28410.09    29986.11    819.93 o 
  20   4  -4     9525.49    10467.49    451.39 o 
  21   4  -4    39584.12    41019.85   1115.72 o 
  22   4  -4     3870.75     5089.22    335.43 o 
  23   4  -4     5456.36     6357.74    439.11 o 
  24   4  -4     7015.98     7202.33    478.82 o 
  25   4  -4    15586.48    14801.78    706.40 o 
  26   4  -4     4246.96     4910.11    434.55 o 
  27   4  -4    26407.88    23067.76    915.02 o 
  28   4  -4     3328.34     3334.96    408.43 o 
  29   4  -4     4682.66     3838.64    439.43 o 
  30   4  -4     4952.68     4867.01    479.83 o 
  31   4  -4     8352.06     8770.85    607.65 o 
  32   4  -4      530.95      517.72    333.48 o 
  33   4  -4    12501.16    12587.00    761.01 o 
  34   4  -4     2917.92     3835.54    542.66 o 
  35   4  -4      231.24      126.85    482.90 o 
  36   4  -4     1833.03     2728.81    473.16 o 
  37   4  -4     5863.33     6442.26    600.47 o 
  38   4  -4      165.98      407.62    377.87 o 
   0   6  -4   196007.11   210891.28   8421.47 o 
   1   6  -4     4965.70     5635.26    230.17 o 
   2   6  -4    14606.56    14634.30    453.62 o 
   3   6  -4     2779.43     2776.71    208.31 o 
   4   6  -4    49879.11    51526.73   1238.78 o 
   5   6  -4     3060.00     3352.38    225.64 o 
   6   6  -4   246209.33   237368.52   5598.19 o 
   7   6  -4     1122.85     1273.85    147.24 o 
   8   6  -4    50987.19    51327.98   1170.82 o 
   9   6  -4     3253.99     3455.77    215.54 o 
  10   6  -4    90369.75    88643.31   1950.67 o 
  11   6  -4     1843.79     1860.61    237.64 o 
  12   6  -4   252640.84   249577.98   5051.78 o 
  13   6  -4     2727.33     2873.07    209.14 o 
  14   6  -4    18620.05    20704.44    546.70 o 
  15   6  -4      382.57      189.97    140.69 o 
  16   6  -4    47198.22    47077.49   1044.10 o 
  17   6  -4      689.89      478.92    181.87 o 
  18   6  -4    54670.36    52607.64   1287.86 o 
  19   6  -4     1507.16     1524.88    227.32 o 
  20   6  -4     2653.69     2408.18    264.87 o 
  21   6  -4     1711.46     1817.55    251.85 o 
  22   6  -4    49569.30    48207.31   1250.36 o 
  23   6  -4     2632.56     2628.65    289.47 o 
  24   6  -4    38785.33    37977.89   1043.69 o 
  25   6  -4     5121.05     4996.28    437.66 o 
  26   6  -4     6184.53     5636.48    465.39 o 
  27   6  -4      405.57      554.31    304.11 o 
  28   6  -4    25546.48    25365.52    986.82 o 
  29   6  -4     1857.06     2067.34    395.45 o 
  30   6  -4    20172.25    21000.80   1007.10 o 
  31   6  -4      639.03      205.69    314.54 o 
  32   6  -4       68.13     -204.28    294.18 o 
  33   6  -4     1073.26     1351.95    392.55 o 
  34   6  -4     9112.20     9425.82    712.51 o 
  35   6  -4       83.50      680.42    374.89 o 
  36   6  -4    11986.50    11440.68    742.80 o 
  37   6  -4       86.91      493.48    364.66 o 
   0   8  -4    65284.57    71846.66   1859.33 o 
   1   8  -4    16061.18    18421.46    427.26 o 
   2   8  -4    23818.93    25221.53    602.26 o 
   3   8  -4    99529.08   101723.16   2316.53 o 
   4   8  -4    45998.78    45578.63   1182.94 o 
   5   8  -4    39650.09    40017.54   1023.60 o 
   6   8  -4    29077.68    26337.64    799.00 o 
   7   8  -4    31006.41    31538.16    873.03 o 
   8   8  -4    14798.62    15949.13    529.94 o 
   9   8  -4    66369.59    63105.79   1483.72 o 
  10   8  -4     1940.67     2609.81    214.95 o 
  11   8  -4    34784.48    36288.50    840.96 o 
  12   8  -4     6922.50     7024.40    316.60 o 
  13   8  -4    13632.74    12667.68    422.15 o 
  14   8  -4     4366.48     4820.84    259.26 o 
  15   8  -4    47111.16    46750.22   1059.07 o 
  16   8  -4     3132.74     2697.26    220.30 o 
  17   8  -4    10214.24     9114.74    426.67 o 
  18   8  -4    10814.43    11668.05    416.79 o 
  19   8  -4     8143.52     8131.86    360.82 o 
  20   8  -4     3468.63     4133.09    352.70 o 
  21   8  -4    33901.34    35743.54    877.77 o 
  22   8  -4     2124.78     2605.38    261.26 o 
  23   8  -4     3033.36     3003.22    362.44 o 
  24   8  -4    13714.85    12635.74    567.66 o 
  25   8  -4    11919.12    10840.01    530.96 o 
  26   8  -4      673.14      859.32    309.64 o 
  27   8  -4    19795.27    19300.59    824.68 o 
  28   8  -4     2112.81     2847.02    422.54 o 
  29   8  -4     2164.20     1397.58    362.78 o 
  30   8  -4     4254.73     4897.16    502.33 o 
  31   8  -4     7896.78     7049.74    574.98 o 
  32   8  -4      687.10      190.94    338.34 o 
  33   8  -4    10700.93    11259.04    702.39 o 
  34   8  -4     1705.25     1371.38    397.50 o 
  35   8  -4      657.83      209.80    340.67 o 
  36   8  -4     2998.58     4329.75    531.02 o 
  37   8  -4     4957.78     5097.55    574.55 o 
   0  10  -4    18574.65    22377.99   1320.21 o 
   1  10  -4    34616.57    34754.61    805.62 o 
   2  10  -4      924.13      998.01    232.16 o 
   3  10  -4    91817.07    90289.66   1910.70 o 
   4  10  -4    22061.76    20190.05    542.25 o 
   5  10  -4    20700.42    22630.21    534.94 o 
   6  10  -4    17912.08    18046.33    567.96 o 
   7  10  -4    65377.98    67624.67   1667.48 o 
   8  10  -4    21080.74    19038.03    657.14 o 
   9  10  -4    78310.46    78160.23   1937.57 o 
  10  10  -4    20826.30    20874.95    603.67 o 
  11  10  -4    15971.64    16054.72    514.96 o 
  12  10  -4    35667.84    37555.75    855.01 o 
  13  10  -4    24201.09    22224.82    608.00 o 
  14  10  -4     4561.20     5216.40    357.55 o 
  15  10  -4    53263.73    54208.82   1193.04 o 
  16  10  -4    21502.96    21354.62    614.35 o 
  17  10  -4     7624.08     6692.97    337.39 o 
  18  10  -4    29145.38    29221.55    767.81 o 
  19  10  -4    25840.52    28959.99    747.70 o 
  20  10  -4     4799.66     4717.19    309.24 o 
  21  10  -4    36903.44    37483.13    929.48 o 
  22  10  -4     3692.22     4060.11    354.14 o 
  23  10  -4      108.67     -221.77    221.77 o 
  24  10  -4    14581.60    13936.20    599.49 o 
  25  10  -4    14947.67    13810.63    725.53 o 
  26  10  -4      284.29     -115.99    248.65 o 
  27  10  -4    20458.54    20045.56    751.95 o 
  28  10  -4     3832.88     4038.62    448.77 o 
  29  10  -4      843.77      857.59    345.72 o 
  30  10  -4     3764.17     4447.08    480.61 o 
  31  10  -4    11324.29    10686.17    671.71 o 
  32  10  -4      513.23      197.70    320.79 o 
  33  10  -4     7672.58     8074.50    614.31 o 
  34  10  -4     3168.96     3646.94    498.17 o 
  35  10  -4      125.78      559.32    373.94 o 
  36  10  -4     2607.87     2403.47    584.69 o 
   0  12  -4    87199.91    91793.81   3011.01 o 
   1  12  -4     1751.12     1885.88    192.28 o 
   2  12  -4     8186.94     7051.27    274.39 o 
   3  12  -4      100.85      231.54    123.20 o 
   4  12  -4    52094.50    57664.54   1243.85 o 
   5  12  -4     4025.89     4193.75    221.72 o 
   6  12  -4    62593.04    62249.25   1668.07 o 
   7  12  -4     1831.19     1914.43    225.48 o 
   8  12  -4      264.89      758.64    198.42 o 
   9  12  -4     2751.43     2738.21    260.76 o 
  10  12  -4    20116.05    20257.09    679.39 o 
  11  12  -4     6173.57     6599.14    344.55 o 
  12  12  -4    35316.34    36434.17    868.36 o 
  13  12  -4     2032.98     1643.85    211.06 o 
  14  12  -4    11617.10    12498.42    439.88 o 
  15  12  -4     4549.97     4623.57    287.94 o 
  16  12  -4     8796.97     9366.96    422.34 o 
  17  12  -4      789.01      883.73    201.07 o 
  18  12  -4    40375.51    42390.53   1009.16 o 
  19  12  -4     7809.59     7977.11    388.95 o 
  20  12  -4     6938.31     7669.18    501.18 o 
  21  12  -4     4254.30     3977.64    362.03 o 
  22  12  -4    18656.70    17032.92    655.03 o 
  23  12  -4     1770.09     1790.72    304.42 o 
  24  12  -4    27978.13    27457.43    888.01 o 
  25  12  -4     3190.17     3463.40    369.26 o 
  26  12  -4     1574.20      996.61    310.34 o 
  27  12  -4       14.40      102.83    282.46 o 
  28  12  -4     7236.55     7282.86    486.69 o 
  29  12  -4      116.07      155.20    298.77 o 
  30  12  -4    11587.91    12829.89    712.77 o 
  31  12  -4       96.84       57.01    327.96 o 
  32  12  -4      669.74      -59.96    475.80 o 
  33  12  -4        2.01     -324.20    324.20 o 
  34  12  -4     6777.11     5631.75    566.10 o 
   0  14  -4    23560.46    22317.91   1020.59 o 
   1  14  -4    25410.98    26039.04    802.83 o 
   2  14  -4     8772.27     7567.95    383.86 o 
   3  14  -4    62421.50    59629.10   1855.55 o 
   4  14  -4     9311.47     8988.71    507.37 o 
   5  14  -4     1798.41     1713.33    281.95 o 
   6  14  -4    17568.21    19668.05    781.19 o 
   7  14  -4    33295.77    34240.93   1181.61 o 
   8  14  -4     8514.33     9241.44    443.42 o 
   9  14  -4    45172.92    41546.26   1221.71 o 
  10  14  -4     8898.32     8377.16    449.53 o 
  11  14  -4     4006.49     4953.59    313.02 o 
  12  14  -4    16296.35    15961.06    509.63 o 
  13  14  -4    31112.04    31422.82    792.06 o 
  14  14  -4     1857.56     2026.41    238.37 o 
  15  14  -4    40992.30    41007.55    991.55 o 
  16  14  -4     7463.49     6697.16    363.64 o 
  17  14  -4     2047.29     1838.39    254.60 o 
  18  14  -4    18244.60    18639.05    607.32 o 
  19  14  -4    12492.66    12092.71    492.03 o 
  20  14  -4     9240.66     8878.75    514.34 o 
  21  14  -4    26698.72    26965.97    869.22 o 
  22  14  -4    12241.00    12433.66    570.25 o 
  23  14  -4     1426.26     1325.64    297.94 o 
  24  14  -4     9201.60    10017.58    698.35 o 
  25  14  -4    10879.77    11186.81    659.04 o 
  26  14  -4      257.01      166.19    264.42 o 
  27  14  -4     9883.05    10620.31    571.99 o 
  28  14  -4     4954.02     4383.84    442.30 o 
  29  14  -4      451.44      604.38    326.83 o 
  30  14  -4     5322.79     4834.59    772.30 o 
  31  14  -4     9387.91     9627.88    751.77 o 
  32  14  -4      285.66       48.53    373.47 o 
  33  14  -4     4570.60     4954.32    639.40 o 
   1  16  -4     6224.21     5821.25   1307.91 o 
   2  16  -4     3120.57     2717.08    348.96 o 
   3  16  -4    17675.33    16107.68   1122.30 o 
   4  16  -4     7062.94     7616.01    516.42 o 
   5  16  -4     4741.20     5049.29    524.24 o 
   6  16  -4     8000.41     7984.46    534.75 o 
   7  16  -4    14423.31    14318.10    730.56 o 
   8  16  -4     1307.30     1186.91    534.88 o 
   9  16  -4    27182.04    25791.57   1050.95 o 
  10  16  -4     1592.90     1177.59    324.20 o 
  11  16  -4     9831.89     9408.19    606.80 o 
  12  16  -4     6613.32     6794.41    399.74 o 
  13  16  -4    10193.34    10413.60    539.42 o 
  14  16  -4     9187.15     9632.23    574.54 o 
  15  16  -4    36042.94    36982.33   1028.42 o 
  16  16  -4      644.15     1014.21    276.08 o 
  17  16  -4     9904.86    10902.51    545.66 o 
  18  16  -4     8901.21    10388.39    548.25 o 
  19  16  -4    11964.70    10397.79    589.38 o 
  20  16  -4     1422.27     1446.19    325.90 o 
  21  16  -4    22366.93    23333.57    958.78 o 
  22  16  -4     4610.70     5309.45    605.99 o 
  23  16  -4     4798.72     3925.76    476.38 o 
  24  16  -4     4837.99     5655.99    491.73 o 
  25  16  -4     4254.23     3948.50    446.36 o 
  26  16  -4      173.95      184.81    308.91 o 
  27  16  -4     9389.63    10650.35    642.68 o 
  28  16  -4     2554.36     2582.57    440.16 o 
  29  16  -4      375.72     1136.00    416.62 o 
  30  16  -4     3023.12     3571.90    460.30 o 
  31  16  -4     4316.48     4973.91    599.52 o 
   0  18  -4    64571.68    63673.54   3665.43 o 
   1  18  -4      445.05     -103.98    468.07 o 
   2  18  -4    26766.92    25022.82   1414.47 o 
   3  18  -4     3863.75     4221.11    664.92 o 
   4  18  -4    27489.75    29486.75   2591.22 o 
   5  18  -4      450.13      395.84    489.93 o 
   6  18  -4    59755.73    62214.67   1952.60 o 
   7  18  -4     4203.60     4606.35    474.32 o 
   8  18  -4     5431.75     5050.52    535.21 o 
   9  18  -4     1351.03     1304.41    353.52 o 
  10  18  -4    23415.03    22622.88   1006.68 o 
  11  18  -4     1022.20      505.74    329.61 o 
  12  18  -4    46292.56    43978.61   1380.81 o 
  13  18  -4     1681.63     1983.69    349.20 o 
  14  18  -4     2951.82     2828.57    383.12 o 
  15  18  -4     3239.97     2987.28    389.27 o 
  16  18  -4    15914.47    16499.18    748.32 o 
  17  18  -4      449.23      625.13    349.71 o 
  18  18  -4    35454.60    35676.65   1405.31 o 
  19  18  -4       96.20     -225.50    307.28 o 
  20  18  -4     1531.13     1386.30    395.98 o 
  21  18  -4      359.97      173.43    344.47 o 
  22  18  -4    11434.31    12595.22   1171.28 o 
  23  18  -4      881.69      968.16    394.78 o 
  24  18  -4    14516.67    15429.69    897.99 o 
  25  18  -4       29.98     -278.03    419.23 o 
  26  18  -4       27.48      114.51    360.94 o 
  27  18  -4      115.17      315.69    379.02 o 
  28  18  -4     8631.89     9619.60    758.49 o 
  29  18  -4      282.57      871.17    515.16 o 
   0  20  -4     4588.77     4838.04   1049.61 o 
   1  20  -4     4585.28     5920.64    797.13 o 
   2  20  -4     1465.36     1323.54    614.54 o 
   3  20  -4    25179.16    23387.45   1457.58 o 
   4  20  -4     5294.75     4824.31    770.59 o 
   5  20  -4     5381.47     5385.65    773.67 o 
   6  20  -4    12322.45    12617.91   2086.92 o 
   7  20  -4     5405.67     5117.16   1385.81 o 
   8  20  -4     4754.78     4371.80    832.31 o 
   9  20  -4    31843.16    30726.58   1641.55 o 
  10  20  -4     3268.96     3649.11   1455.51 o 
  11  20  -4     8487.41     8758.47    680.07 o 
  12  20  -4     7625.31     7995.30    660.44 o 
  13  20  -4     9582.34     9978.34    610.98 o 
  14  20  -4     1512.90     1888.11    371.14 o 
  15  20  -4    12486.76    12924.75    688.81 o 
  16  20  -4     1968.93     1444.74    412.47 o 
  17  20  -4      966.96     1172.61    432.94 o 
  18  20  -4     4108.45     4102.33    524.32 o 
  19  20  -4     3763.62     3987.58    590.88 o 
  20  20  -4     1635.59     1439.72    570.99 o 
  21  20  -4     9406.12    10555.67    762.18 o 
  22  20  -4     1335.11     1617.29    458.62 o 
  23  20  -4      630.22      249.93    385.03 o 
  24  20  -4     3280.59     2161.39    614.08 o 
  25  20  -4     4537.56     4586.35    746.30 o 
  26  20  -4      727.04      481.81    836.41 o 
   0  22  -4     8111.46     7593.26   1303.81 o 
   1  22  -4    11086.04    10819.98   1034.89 o 
   2  22  -4     3858.38     4906.05    787.55 o 
   3  22  -4    32974.37    37199.01   2599.42 o 
   4  22  -4     3874.68     5174.63    836.64 o 
   5  22  -4     4067.47     2410.98    885.61 o 
   6  22  -4     9937.79    10171.39   1011.50 o 
   7  22  -4     7270.90     6898.88    874.63 o 
   8  22  -4     1658.81     1150.09    725.71 o 
   9  22  -4    21752.02    24293.53   1603.11 o 
  10  22  -4     2282.62     2688.87    889.71 o 
  11  22  -4     2146.25     1588.58    637.50 o 
  12  22  -4     5466.03     5532.02    635.34 o 
  13  22  -4    11333.05    10876.49    798.98 o 
  14  22  -4      263.20      -87.14    468.71 o 
  15  22  -4    15423.02    16170.36   1210.66 o 
  16  22  -4     4582.14     3601.43    671.66 o 
  17  22  -4     2267.97     1690.25    445.36 o 
  18  22  -4     4287.10     5086.32    598.25 o 
  19  22  -4     6835.43     8300.19    910.08 o 
  20  22  -4      273.18      213.77    500.20 o 
  21  22  -4    12316.51    15977.71   1209.51 o 
  22  22  -4     2706.52     2322.20    663.74 o 
   0  24  -4     8287.80    10143.49   1459.61 o 
   1  24  -4       12.21      140.04    596.47 o 
   2  24  -4     4904.40     6329.61   1217.71 o 
   3  24  -4      311.78     -101.29    588.37 o 
   4  24  -4     6197.12     6363.86    927.51 o 
   5  24  -4      792.17      557.07    620.34 o 
   6  24  -4    22632.99    23596.96   1545.18 o 
   7  24  -4       86.81      467.99    644.16 o 
   8  24  -4     3349.35     3034.05    756.53 o 
   9  24  -4      889.36      662.58    642.36 o 
  10  24  -4     4203.19     4001.83   1533.41 o 
  11  24  -4      397.98       94.94   1176.71 o 
  12  24  -4    13812.31    13180.03   1046.97 o 
  13  24  -4      203.59     -130.31    500.14 o 
  14  24  -4     2705.45     4034.43   1205.41 o 
  15  24  -4       30.23     -680.61    762.61 o 
  16  24  -4     1851.25     3362.03   1205.41 o 
  17  24  -4      182.00     1910.62   1000.41 o 
   0  26  -4     6611.25     7568.66   1435.01 o 
   1  26  -4     4274.06     4502.57   1041.41 o 
   2  26  -4     2584.08     3290.52    831.68 o 
   3  26  -4    12622.43    14262.69   1279.21 o 
   4  26  -4      663.18      502.75   1152.11 o 
   5  26  -4     3019.04     2945.71    795.99 o 
   6  26  -4     6116.40     5260.03    899.28 o 
   7  26  -4     3291.62     3651.83    836.41 o 
   8  26  -4     2276.14     2606.53    760.48 o 
   9  26  -4    12546.92    15516.66   2898.72 o 
  10  26  -4     1429.90     1515.16    704.48 o 
   1   1  -3   230280.25   228136.56   6966.47 o 
   2   1  -3   134900.02   130239.82   4331.24 o 
   3   1  -3   111951.03   114775.13   3010.99 o 
   4   1  -3     9017.11     8221.19    324.46 o 
   5   1  -3   163273.56   161333.61   3295.28 o 
   6   1  -3    20993.70    20310.32    451.75 o 
   7   1  -3    92298.82   100577.88   1804.43 o 
   8   1  -3    49647.92    43666.20   1075.57 o 
   9   1  -3     6331.86     6258.31    286.35 o 
  10   1  -3    41422.35    42127.41    952.60 o 
  11   1  -3   126224.72   131574.06   2611.51 o 
  12   1  -3     1625.06     1874.85    166.53 o 
  13   1  -3    79780.73    81737.76   1552.59 o 
  14   1  -3    18721.91    22723.95    507.43 o 
  15   1  -3    24488.69    27298.56    671.44 o 
  16   1  -3    54193.32    59565.57   1158.84 o 
  17   1  -3    82744.43    81931.98   1766.22 o 
  18   1  -3     7618.17     7565.34    282.45 o 
  19   1  -3    58601.60    56157.89   1192.51 o 
  20   1  -3    12685.67    13796.86    483.46 o 
  21   1  -3     3981.49     4212.01    272.80 o 
  22   1  -3      877.23     1030.83    329.03 o 
  23   1  -3    29462.22    28503.87   1100.83 o 
  24   1  -3     1373.70     1394.77    294.71 o 
  25   1  -3    11706.75    10274.30    566.01 o 
  26   1  -3     3509.93     3759.47    384.22 o 
  27   1  -3     1138.38     1190.34    300.10 o 
  28   1  -3     1952.02     2210.19    356.26 o 
  29   1  -3    21076.18    22020.69    877.08 o 
  30   1  -3     1848.20     1883.91    370.54 o 
  31   1  -3     5979.36     5805.47    514.51 o 
  32   1  -3     4624.68     5131.31    568.74 o 
  33   1  -3     2435.81     2927.12    435.02 o 
  34   1  -3     3148.75     3213.50    454.33 o 
  35   1  -3    13715.03    13639.79    775.66 o 
  36   1  -3      213.65      180.18    342.25 o 
  37   1  -3      932.67      947.04    387.03 o 
  38   1  -3     4634.11     4615.67    550.27 o 
  39   1  -3     1745.48     1934.07    459.25 o 
   1   3  -3    16860.39    16543.24    524.75 o 
   2   3  -3   249403.61   245023.00   6602.37 o 
   3   3  -3    10848.06    11698.53    363.36 o 
   4   3  -3   204104.17   217068.02   4685.13 o 
   5   3  -3    17741.42    16826.50    486.59 o 
   6   3  -3    21559.87    23176.17    620.90 o 
   7   3  -3    34246.48    34151.71   1006.73 o 
   8   3  -3    16530.99    16758.14    467.57 o 
   9   3  -3    31296.54    32175.80    849.55 o 
  10   3  -3    74297.60    69905.47   1572.41 o 
  11   3  -3    12295.87    12589.96    403.83 o 
  12   3  -3     1309.04     1141.83    154.78 o 
  13   3  -3     8573.21     9423.48    385.24 o 
  14   3  -3   110201.96   111726.71   2326.22 o 
  15   3  -3    21895.93    22365.13    640.92 o 
  16   3  -3    76230.52    76552.59   1704.11 o 
  17   3  -3    12046.78    11707.82    469.68 o 
  18   3  -3     1722.15     1812.35    223.88 o 
  19   3  -3     3616.88     3995.50    277.79 o 
  20   3  -3    69899.45    68537.42   1604.05 o 
  21   3  -3    18033.17    19413.49    619.00 o 
  22   3  -3    26767.47    24271.74    748.04 o 
  23   3  -3    10178.00    10636.61    546.98 o 
  24   3  -3     7034.01     5979.98    485.88 o 
  25   3  -3      538.89      501.45    254.61 o 
  26   3  -3    25500.70    22754.97    900.13 o 
  27   3  -3      725.22     1167.96    312.76 o 
  28   3  -3    12503.50    13526.13   1068.77 o 
  29   3  -3     2707.54     3008.10    400.95 o 
  30   3  -3     5322.68     4801.58    534.98 o 
  31   3  -3     3537.67     3676.75    441.93 o 
  32   3  -3    20472.54    21220.58    902.31 o 
  33   3  -3      358.21      663.14    339.23 o 
  34   3  -3     7209.39     6845.17    574.54 o 
  35   3  -3      500.97      389.39    421.39 o 
  36   3  -3     2805.97     2308.61    446.93 o 
  37   3  -3       17.73        3.88    340.20 o 
  38   3  -3    14490.40    14505.97    843.76 o 
  39   3  -3       49.84        1.92    363.50 o 
   1   5  -3    44997.61    46110.26   1340.00 o 
   2   5  -3    15910.18    17086.02    462.57 o 
   3   5  -3     2144.07     2793.96    183.99 o 
   4   5  -3   118109.07   122623.81   2733.21 o 
   5   5  -3    10858.92    11196.51    377.73 o 
   6   5  -3    19167.62    19081.57    499.51 o 
   7   5  -3    20945.02    18121.33    546.83 o 
   8   5  -3    63142.20    65191.20   1456.42 o 
   9   5  -3    26159.27    26272.91    612.88 o 
  10   5  -3    46263.84    46754.88    989.54 o 
  11   5  -3    81902.42    73625.84   1540.31 o 
  12   5  -3     4317.54     4020.88    239.94 o 
  13   5  -3    61116.93    63359.15   1368.49 o 
  14   5  -3    61815.52    61779.51   1403.78 o 
  15   5  -3     5247.06     4617.72    370.15 o 
  16   5  -3    17398.82    15778.27    545.52 o 
  17   5  -3    61994.37    59515.55   1419.86 o 
  18   5  -3    10701.77    12253.52    455.33 o 
  19   5  -3    33611.30    31612.60    870.04 o 
  20   5  -3    16020.47    15250.91    543.19 o 
  21   5  -3     2675.20     2818.02    270.77 o 
  22   5  -3     9933.44     9468.84    443.58 o 
  23   5  -3    46639.93    45401.10   1207.73 o 
  24   5  -3     4801.17     4705.65    345.84 o 
  25   5  -3    17141.37    15894.24    697.95 o 
  26   5  -3    12275.69    11680.30    624.79 o 
  27   5  -3     2694.71     2456.69    371.05 o 
  28   5  -3    14052.47    13928.61    708.79 o 
  29   5  -3    31172.02    29823.02   1091.06 o 
  30   5  -3     3874.37     4206.61    457.06 o 
  31   5  -3     9028.19     9824.89    639.13 o 
  32   5  -3     3676.58     4636.72    478.20 o 
  33   5  -3     1221.25      734.27    355.78 o 
  34   5  -3      831.12      802.94    356.76 o 
  35   5  -3     8410.21     8714.15    641.38 o 
  36   5  -3     2124.73     2699.80    569.30 o 
  37   5  -3     1573.01     1716.65    441.33 o 
  38   5  -3     2183.71     2523.77    476.14 o 
   1   7  -3    75048.36    81302.93   1618.08 o 
   2   7  -3   104348.09   111543.37   2258.25 o 
   3   7  -3     7497.78     7320.90    289.11 o 
   4   7  -3    95581.84   100027.36   2275.54 o 
   5   7  -3    91756.52    91153.48   2197.89 o 
   6   7  -3     9277.75     9965.92    368.66 o 
   7   7  -3   115889.52   107184.09   2712.75 o 
   8   7  -3    20546.90    19194.78    566.36 o 
   9   7  -3      391.84      476.90    130.79 o 
  10   7  -3     3416.78     2464.45    185.19 o 
  11   7  -3    99681.38   107239.88   2010.95 o 
  12   7  -3     9260.60     9986.83    335.29 o 
  13   7  -3     9945.85     9046.75    330.43 o 
  14   7  -3     9210.57     8708.88    330.94 o 
  15   7  -3     9151.58     8235.74    326.18 o 
  16   7  -3    16572.15    15141.03    470.54 o 
  17   7  -3    62695.24    60645.17   1313.64 o 
  18   7  -3     4974.51     5512.48    285.02 o 
  19   7  -3    19904.53    19565.14    564.13 o 
  20   7  -3    31179.53    32768.54    799.69 o 
  21   7  -3     2185.68     1964.10    216.95 o 
  22   7  -3    13958.17    13061.55    690.21 o 
  23   7  -3    26877.40    26128.39   1127.81 o 
  24   7  -3    10831.33    11270.19    573.68 o 
  25   7  -3    26213.09    25721.48    832.92 o 
  26   7  -3    13524.36    13263.11    671.21 o 
  27   7  -3     3744.15     3623.45    512.21 o 
  28   7  -3     2832.22     3137.77    409.02 o 
  29   7  -3    19345.49    21068.51    863.73 o 
  30   7  -3      184.64      135.48    429.64 o 
  31   7  -3     6503.21     7069.92    696.37 o 
  32   7  -3     6283.59     5957.45    531.07 o 
  33   7  -3     4043.61     4179.21    485.14 o 
  34   7  -3      698.23      612.35    374.08 o 
  35   7  -3    11387.75    12366.25    782.35 o 
  36   7  -3      562.83      806.69    377.02 o 
  37   7  -3     3204.33     2692.50    475.23 o 
  38   7  -3     2690.95     3386.84    504.62 o 
   1   9  -3     4648.30     5219.52    245.08 o 
   2   9  -3    93250.45    95513.27   1936.55 o 
   3   9  -3    14239.38    15425.32    413.38 o 
   4   9  -3   117452.78   120943.41   2460.83 o 
   5   9  -3     4173.29     4283.44    208.22 o 
   6   9  -3     6959.25     7254.47    336.84 o 
   7   9  -3    33700.48    34158.78    926.99 o 
   8   9  -3   125298.58   122824.48   2923.40 o 
   9   9  -3    16894.99    17586.49    521.37 o 
  10   9  -3    66265.70    64914.93   1470.21 o 
  11   9  -3     1303.68      973.69    158.52 o 
  12   9  -3    10988.78    10969.43    381.35 o 
  13   9  -3     1407.07     1574.33    175.35 o 
  14   9  -3    92973.05    86862.12   1789.69 o 
  15   9  -3      964.08     1108.29    175.66 o 
  16   9  -3    36911.94    33435.93    821.57 o 
  17   9  -3     3917.29     4601.52    268.74 o 
  18   9  -3     3311.65     4235.48    264.10 o 
  19   9  -3     5042.71     5755.71    401.56 o 
  20   9  -3    44810.11    47756.21   1048.30 o 
  21   9  -3     2532.80     2533.82    245.42 o 
  22   9  -3    12971.78    12093.71    540.11 o 
  23   9  -3     4818.50     5043.37    370.30 o 
  24   9  -3    10673.34    10595.04    510.00 o 
  25   9  -3      109.16      283.79    240.77 o 
  26   9  -3    44218.76    41928.17   1179.12 o 
  27   9  -3      682.90      456.24    259.81 o 
  28   9  -3    14604.04    13993.34    706.81 o 
  29   9  -3      213.89      452.86    308.81 o 
  30   9  -3     1501.45     1526.17    370.76 o 
  31   9  -3        7.80      133.86    303.99 o 
  32   9  -3    19890.02    20209.35    882.58 o 
  33   9  -3      962.54      983.57    368.32 o 
  34   9  -3     4539.18     5432.16    541.28 o 
  35   9  -3      249.59      -35.09    332.61 o 
  36   9  -3      871.29      195.87    416.62 o 
  37   9  -3       28.90      106.01    355.56 o 
   1  11  -3    95203.38   100075.81   2315.58 o 
   2  11  -3     4732.30     3790.32    213.01 o 
   3  11  -3     5350.02     5931.79    249.14 o 
   4  11  -3     6370.78     7106.02    267.83 o 
   5  11  -3    78552.48    78299.35   1711.88 o 
   6  11  -3     4801.72     5517.66    252.91 o 
   7  11  -3    73353.77    72830.61   1812.82 o 
   8  11  -3    12812.23    11130.41    480.22 o 
   9  11  -3     7855.70     9282.15    408.79 o 
  10  11  -3     8314.09     8728.19    369.17 o 
  11  11  -3    37294.58    37573.42    862.55 o 
  12  11  -3     1600.47     1887.82    193.20 o 
  13  11  -3    36048.19    37252.71    851.97 o 
  14  11  -3    23322.87    24482.01    634.44 o 
  15  11  -3    11882.59    12134.48    424.18 o 
  16  11  -3     3263.13     3993.58    268.44 o 
  17  11  -3    37028.49    39007.08    915.92 o 
  18  11  -3     8170.35     7348.78    353.62 o 
  19  11  -3    16273.21    16805.93    537.82 o 
  20  11  -3     8931.40     8863.77    394.32 o 
  21  11  -3    10286.38    10640.71    636.85 o 
  22  11  -3     5139.32     5009.36    468.78 o 
  23  11  -3    32667.43    31374.07   1088.91 o 
  24  11  -3       22.12     -236.50    236.50 o 
  25  11  -3    26852.59    24392.01    836.27 o 
  26  11  -3     6000.62     6370.82    441.92 o 
  27  11  -3     4300.23     4206.08    380.61 o 
  28  11  -3     2753.97     3146.69    358.90 o 
  29  11  -3    12020.77    12645.43    683.71 o 
  30  11  -3     1002.91      844.69    344.66 o 
  31  11  -3     3075.54     3577.14    466.11 o 
  32  11  -3     2966.88     2625.50    430.38 o 
  33  11  -3     2645.06     1595.15    401.90 o 
  34  11  -3     1593.60     1313.26    409.02 o 
  35  11  -3     7404.45     7347.29    819.04 o 
  36  11  -3      722.67      529.64    375.32 o 
   1  13  -3    76486.66    75257.70   1915.93 o 
   2  13  -3     1630.84     1001.52    211.45 o 
   3  13  -3     4449.16     5547.66    250.77 o 
   4  13  -3    16234.43    15399.34    469.12 o 
   5  13  -3    57544.02    61280.79   1308.60 o 
   6  13  -3     3583.53     4063.96    236.68 o 
   7  13  -3    43033.55    42975.47   1046.61 o 
   8  13  -3    14525.97    12282.54    519.33 o 
   9  13  -3     1774.48     1704.20    237.27 o 
  10  13  -3     7029.97     6566.13    377.57 o 
  11  13  -3    46003.52    47780.99   1058.21 o 
  12  13  -3     5729.67     5751.50    299.01 o 
  13  13  -3    29246.56    29088.80    736.14 o 
  14  13  -3    12736.52    13504.73    458.03 o 
  15  13  -3     1057.14      822.86    195.11 o 
  16  13  -3    10994.13    11399.65    436.47 o 
  17  13  -3    40265.48    40727.40    976.11 o 
  18  13  -3     3982.62     3781.18    286.81 o 
  19  13  -3    16388.24    15432.52    609.77 o 
  20  13  -3     4334.63     4937.49    368.10 o 
  21  13  -3     2884.14     3639.55    341.50 o 
  22  13  -3     3069.13     3897.06    348.98 o 
  23  13  -3    25265.52    26737.38    849.80 o 
  24  13  -3     4667.03     4146.03    408.86 o 
  25  13  -3     4469.83     4824.58    613.66 o 
  26  13  -3     7008.92     5919.64    439.22 o 
  27  13  -3     2585.54     2126.41    336.79 o 
  28  13  -3     1715.93     1608.52    320.83 o 
  29  13  -3    16347.56    15385.09    693.79 o 
  30  13  -3      447.79     -368.41    602.44 o 
  31  13  -3     6766.66     5705.05    925.28 o 
  32  13  -3     2744.99     2386.04    482.90 o 
  33  13  -3      966.60      670.48    414.17 o 
  34  13  -3     1311.40     1357.88    460.74 o 
   1  15  -3     6650.27     6865.09    377.33 o 
   2  15  -3    51496.27    50364.66   1380.23 o 
   3  15  -3      536.30      840.41    259.20 o 
   4  15  -3    70643.25    70163.13   1806.76 o 
   5  15  -3      108.84      208.49    183.02 o 
   6  15  -3      246.19      303.93    243.55 o 
   7  15  -3     1731.68     1449.93    310.50 o 
   8  15  -3    55375.55    55258.99   1748.90 o 
   9  15  -3      587.24      545.78    210.27 o 
  10  15  -3    35596.23    34185.13   1040.48 o 
  11  15  -3     1266.79     1073.24    213.58 o 
  12  15  -3     1215.34     1105.21    199.98 o 
  13  15  -3     3633.61     4279.84    408.89 o 
  14  15  -3    33302.42    35578.18    869.34 o 
  15  15  -3     2242.54     2047.29    244.26 o 
  16  15  -3    15284.10    19835.16    590.20 o 
  17  15  -3      935.65     1309.52    236.49 o 
  18  15  -3     6591.38     6522.46    405.24 o 
  19  15  -3     1030.83     1214.59    305.13 o 
  20  15  -3    44028.91    43144.39   1327.69 o 
  21  15  -3      360.76      278.73    275.57 o 
  22  15  -3    20363.46    20712.70    853.24 o 
  23  15  -3     2194.20     2257.52    364.07 o 
  24  15  -3     2368.69     3330.87    399.06 o 
  25  15  -3      755.48      868.31    315.03 o 
  26  15  -3    20139.75    20513.24    863.34 o 
  27  15  -3      984.53     1218.62    342.98 o 
  28  15  -3     7469.87     7769.24    732.63 o 
  29  15  -3      590.45      771.65    342.47 o 
  30  15  -3     2991.23     2529.11    419.72 o 
  31  15  -3      182.88      601.04    440.10 o 
  32  15  -3     9545.89     8257.29    719.79 o 
   1  17  -3    51615.32    49108.02   1696.36 o 
   2  17  -3    18499.55    19451.16    956.58 o 
   3  17  -3     3050.11     3771.22    409.62 o 
   4  17  -3    19901.90    19605.19   1786.16 o 
   5  17  -3    28672.17    30022.46   1312.83 o 
   6  17  -3     2698.90     2872.77    501.88 o 
   7  17  -3     6096.98     5999.88    504.20 o 
   8  17  -3    11430.64    12587.09    929.67 o 
   9  17  -3     5981.54     5674.49    496.47 o 
  10  17  -3     8621.56     8830.57    606.11 o 
  11  17  -3    37348.11    35946.76   1353.35 o 
  12  17  -3     1011.56      795.18    285.52 o 
  13  17  -3    14966.73    15891.59    701.45 o 
  14  17  -3    15730.67    15484.72    691.81 o 
  15  17  -3     3698.66     3928.91    544.45 o 
  16  17  -3     5863.37     5537.47    465.77 o 
  17  17  -3    25605.02    26600.58   1105.30 o 
  18  17  -3      527.42      159.53    319.88 o 
  19  17  -3    18171.07    18260.14    922.92 o 
  20  17  -3    14018.33    13870.01    688.82 o 
  21  17  -3       75.67     -232.20    261.79 o 
  22  17  -3     4358.92     4754.14    476.98 o 
  23  17  -3     8247.99     9680.99    752.76 o 
  24  17  -3     1139.47     1356.78    350.40 o 
  25  17  -3     4005.48     4168.76    449.49 o 
  26  17  -3     6108.96     7096.10    621.38 o 
  27  17  -3     2553.81     2331.70    395.96 o 
  28  17  -3     3454.04     4169.84    561.49 o 
  29  17  -3    11716.19    12898.85    842.71 o 
  30  17  -3      258.33      193.09    380.41 o 
   1  19  -3    42071.51    43684.44   1982.93 o 
   2  19  -3    14087.28    14850.92   1295.61 o 
   3  19  -3     3269.60     3607.09    663.11 o 
   4  19  -3    17334.24    17196.99    870.48 o 
   5  19  -3    15033.53    13265.11    771.37 o 
   6  19  -3      172.45      -99.47    371.34 o 
   7  19  -3    19281.14    19492.88    945.52 o 
   8  19  -3    17727.95    17927.57    887.45 o 
   9  19  -3       61.08     -216.23    501.81 o 
  10  19  -3     7100.15     6237.61    590.31 o 
  11  19  -3    11044.01    11506.88    732.54 o 
  12  19  -3     4387.51     4106.43    423.89 o 
  13  19  -3    18070.91    18766.31    797.54 o 
  14  19  -3     7588.33     8400.04    541.94 o 
  15  19  -3      530.13      577.50    293.59 o 
  16  19  -3     1166.72      515.70    432.73 o 
  17  19  -3    20446.81    18879.71    965.21 o 
  18  19  -3     2001.18     2241.48    490.25 o 
  19  19  -3     8905.16     9100.29    771.60 o 
  20  19  -3     6930.30     7491.93    640.62 o 
  21  19  -3     1469.49     1204.59    454.01 o 
  22  19  -3     5121.45     5133.11    576.65 o 
  23  19  -3    15257.09    15295.85   1120.40 o 
  24  19  -3      890.80     1955.82    738.01 o 
  25  19  -3     8186.51     9650.20    919.93 o 
  26  19  -3     4184.94     5099.15    737.91 o 
  27  19  -3     1106.47     2146.48    616.53 o 
  28  19  -3     1075.66     1085.24    567.41 o 
   1  21  -3     2641.48     2624.69    695.73 o 
   2  21  -3    16930.01    16657.23   1250.51 o 
   3  21  -3     1328.00     2217.72    654.90 o 
   4  21  -3    27180.31    27627.09   1542.22 o 
   5  21  -3     3409.64     3558.34    746.21 o 
   6  21  -3      435.70      -96.16    496.17 o 
   7  21  -3     1211.52      594.44    562.64 o 
   8  21  -3    26210.35    28501.67   1558.94 o 
   9  21  -3     1431.49     1343.76    421.10 o 
  10  21  -3    15176.38    15365.33    887.95 o 
  11  21  -3      862.85     1473.08    439.12 o 
  12  21  -3     1184.71      888.50    349.99 o 
  13  21  -3      100.94      114.95    303.44 o 
  14  21  -3    27308.03    25148.13   1151.72 o 
  15  21  -3      129.42      256.06    344.47 o 
  16  21  -3    16367.32    16444.28    916.70 o 
  17  21  -3      243.81      653.07    486.37 o 
  18  21  -3      332.59      743.84    502.40 o 
  19  21  -3     1487.64     1653.63    627.31 o 
  20  21  -3    15569.57    16000.15   1171.75 o 
  21  21  -3      523.27      597.54    639.61 o 
  22  21  -3     7712.71     9411.21   1049.61 o 
  23  21  -3      450.78      788.25    542.78 o 
  24  21  -3     1838.86     1343.62    572.03 o 
  25  21  -3      152.17      301.27    497.97 o 
   1  23  -3    18799.24    22131.56   1443.78 o 
   2  23  -3     5178.57     4137.76    797.13 o 
   3  23  -3     1220.16      731.21    608.49 o 
   4  23  -3     6779.22     8058.72    939.80 o 
   5  23  -3    19081.27    17956.61   1333.79 o 
   6  23  -3       92.50     -195.21    733.91 o 
   7  23  -3    14157.44    13648.96   1158.97 o 
   8  23  -3     3106.11     3864.44    750.46 o 
   9  23  -3      590.16     1314.48    616.52 o 
  10  23  -3     2933.41     2915.04    707.30 o 
  11  23  -3    10468.05    11635.82   1089.35 o 
  12  23  -3      791.70      690.92    523.28 o 
  13  23  -3     7007.02     7691.67   1377.61 o 
  14  23  -3     5347.92     5879.45   1246.41 o 
  15  23  -3     2208.39     3673.63   1123.41 o 
  16  23  -3     2986.53     3293.83   1160.31 o 
  17  23  -3    16646.34    15852.01   1185.94 o 
  18  23  -3      188.61      794.71    527.14 o 
  19  23  -3     4670.36     4454.92    736.86 o 
  20  23  -3     2367.15     3032.03    694.77 o 
  21  23  -3     1061.85     1506.47    605.85 o 
   1  25  -3    12951.44    13573.29   1214.66 o 
   2  25  -3     1762.67     2525.26    732.65 o 
   3  25  -3     2088.96     2457.85    721.73 o 
   4  25  -3     2349.73     3177.53    771.18 o 
   5  25  -3    12249.80    10832.02   1107.07 o 
   6  25  -3      579.34      346.70    579.48 o 
   7  25  -3     9434.50    10758.86   1095.47 o 
   8  25  -3     3054.28     2569.39    811.81 o 
   9  25  -3      213.88     -172.36    591.09 o 
  10  25  -3     1479.11      810.51    638.34 o 
  11  25  -3    13895.50    17277.55   1902.42 o 
  12  25  -3     1066.95     1574.41    967.61 o 
  13  25  -3     9904.38    10684.69   1615.41 o 
  14  25  -3     6496.16     8118.07   1500.61 o 
  15  25  -3      117.17     -664.21    729.81 o 
  16  25  -3     2416.04     2648.62   1123.41 o 
   1  27  -3      264.06     1585.07    713.97 o 
   2  27  -3     8336.24     9514.00   1100.54 o 
   3  27  -3       75.77     -479.70    597.23 o 
   4  27  -3    11476.76    11570.94   1188.61 o 
   5  27  -3      449.25     1220.64    667.43 o 
   6  27  -3      453.88      776.06    984.01 o 
   2   0  -2   101596.76   105731.70   4944.64 o 
   4   0  -2   150859.34   145285.13   4812.61 o 
   6   0  -2    98410.24    99511.40   3081.81 o 
   8   0  -2    49096.25    54491.17   1717.96 o 
  10   0  -2   129348.50   114888.23   3291.53 o 
  12   0  -2   112844.30   116514.67   3032.06 o 
  14   0  -2    25594.60    24682.15    846.92 o 
  16   0  -2    86528.23    87136.81   2419.46 o 
  18   0  -2   144023.98   138100.77   3771.00 o 
  20   0  -2    15674.17    16243.05    646.15 o 
  22   0  -2    15721.02    14087.77    885.10 o 
  24   0  -2    36844.02    36721.88   1630.49 o 
  26   0  -2     8881.47    10106.21    767.47 o 
  28   0  -2    29858.65    25907.07   1401.43 o 
  30   0  -2    23082.05    23079.36   1305.35 o 
  32   0  -2     1135.56      547.08    469.23 o 
  34   0  -2    11242.03    10801.91   1824.52 o 
  36   0  -2    11015.33    11972.86   1028.21 o 
  38   0  -2     1087.51     1209.51    568.24 o 
   0   2  -2    88186.18    84665.73   3854.03 o 
   2   2  -2    20140.84    21143.88    524.56 o 
   3   2  -2   204477.78   207289.33   5144.53 o 
   4   2  -2    25922.08    26778.20    676.34 o 
   5   2  -2    19331.57    18526.00    514.35 o 
   6   2  -2    94863.38   102190.59   1936.96 o 
   7   2  -2    26101.38    27267.54    626.92 o 
   8   2  -2    14081.16    14593.21    425.15 o 
   9   2  -2   215175.95   208255.42   4339.01 o 
  10   2  -2    63983.36    69294.07   1466.75 o 
  11   2  -2    28955.92    29412.15    703.74 o 
  12   2  -2    26607.78    29379.58    701.14 o 
  13   2  -2    24750.87    27207.56    658.85 o 
  14   2  -2    20551.44    22712.47    599.28 o 
  15   2  -2    83910.30    88397.03   1798.49 o 
  16   2  -2    51341.12    58601.15   1152.82 o 
  17   2  -2     7412.11     7957.75    281.15 o 
  18   2  -2    18332.83    15925.52    467.57 o 
  19   2  -2    63305.73    68065.45   1347.62 o 
  20   2  -2      427.93      300.99    157.30 o 
  21   2  -2    57812.05    57858.49   1340.66 o 
  22   2  -2    15731.55    17093.21    571.89 o 
  23   2  -2     8980.86     7986.45    423.90 o 
  24   2  -2    20765.67    19467.71    868.75 o 
  25   2  -2    11933.03    12430.45    731.45 o 
  26   2  -2      364.03      554.76    260.94 o 
  27   2  -2    30047.40    29918.21   1026.71 o 
  28   2  -2     4845.27     5572.27    458.17 o 
  29   2  -2     2029.07     1936.42    348.81 o 
  30   2  -2     5052.60     4457.90    479.68 o 
  31   2  -2    19794.89    20786.50    863.56 o 
  32   2  -2      835.54     1311.08    356.16 o 
  33   2  -2    20219.52    19422.81    881.26 o 
  34   2  -2     2062.00     3009.33    519.56 o 
  35   2  -2      893.44      910.72    481.72 o 
  36   2  -2     3958.42     4127.08    498.47 o 
  37   2  -2     4432.87     5662.89    560.62 o 
  38   2  -2     1137.65     1322.67    408.38 o 
  39   2  -2     3417.93     4272.82    542.08 o 
   1   4  -2    15669.92    17397.58    492.80 o 
   2   4  -2    61720.48    62516.99   1483.68 o 
   3   4  -2   235114.42   231442.11   5449.64 o 
   4   4  -2     9177.57    12087.49    337.69 o 
   5   4  -2     5612.35     5274.50    213.82 o 
   6   4  -2    16118.54    18901.62    452.38 o 
   7   4  -2    64579.41    62864.00   1269.75 o 
   8   4  -2    47542.48    50679.93    978.98 o 
   9   4  -2   136175.36   128113.75   2818.55 o 
  10   4  -2    29179.00    26592.64    706.21 o 
  11   4  -2     7801.17     7356.13    296.99 o 
  12   4  -2    65224.25    62948.87   1397.89 o 
  13   4  -2    29758.87    28710.47    749.47 o 
  14   4  -2    27340.37    28754.51    729.31 o 
  15   4  -2   101258.66    97828.17   2142.31 o 
  16   4  -2    11212.65    10547.25    400.59 o 
  17   4  -2    13454.46    11502.02    443.98 o 
  18   4  -2    23567.08    21654.60    672.28 o 
  19   4  -2    32407.92    34348.61    862.91 o 
  20   4  -2     9180.12     9242.97    406.23 o 
  21   4  -2    36133.45    39067.62    953.29 o 
  22   4  -2     8123.85     8494.20    444.94 o 
  23   4  -2      177.23      238.71    182.56 o 
  24   4  -2     7447.28     7857.14    403.59 o 
  25   4  -2    27492.38    25607.45   1059.30 o 
  26   4  -2     4499.79     4586.80    574.04 o 
  27   4  -2    19250.35    16533.49    761.39 o 
  28   4  -2     9695.29     9112.58    567.92 o 
  29   4  -2     6876.38     7055.30    520.24 o 
  30   4  -2     4268.83     6121.46    643.87 o 
  31   4  -2    14148.41    13934.16    722.78 o 
  32   4  -2       45.66      198.22    312.50 o 
  33   4  -2     9895.74    10350.90    769.81 o 
  34   4  -2     5770.45     5481.35    520.11 o 
  35   4  -2      273.17      423.12    333.62 o 
  36   4  -2     2830.62     2937.74    461.30 o 
  37   4  -2     8185.40     9340.35    662.51 o 
  38   4  -2      314.99      149.55    349.36 o 
  39   4  -2     7420.75     5956.01    592.78 o 
   0   6  -2   129815.20   142262.86   4260.34 o 
   1   6  -2     7146.59     7951.86    379.93 o 
   2   6  -2    52914.91    57220.54   1123.21 o 
   3   6  -2    31552.91    32301.46    827.25 o 
   4   6  -2   113168.41   117846.75   2439.31 o 
   5   6  -2    10777.67    11939.02    492.37 o 
   6   6  -2   167346.73   172151.94   3860.73 o 
   7   6  -2     2801.05     2399.35    165.31 o 
   8   6  -2    36353.18    36071.01    773.21 o 
   9   6  -2     4629.82     4467.43    202.71 o 
  10   6  -2     8462.87     6999.35    256.83 o 
  11   6  -2      464.54      756.80    126.72 o 
  12   6  -2   134756.75   138014.63   2554.63 o 
  13   6  -2     6843.94     7037.63    279.07 o 
  14   6  -2    14095.39    12588.11    403.66 o 
  15   6  -2     9937.25     9321.08    360.00 o 
  16   6  -2    35517.96    35197.45    798.79 o 
  17   6  -2    13658.87    12443.12    407.94 o 
  18   6  -2    94437.98    94352.59   1884.98 o 
  19   6  -2     4130.24     4437.71    255.21 o 
  20   6  -2     4147.26     3554.17    239.49 o 
  21   6  -2      999.95     1318.33    188.24 o 
  22   6  -2    28801.39    27682.81    724.37 o 
  23   6  -2     4104.45     4187.26    322.24 o 
  24   6  -2    50069.96    50204.59   1286.08 o 
  25   6  -2    10790.71    10204.96    490.17 o 
  26   6  -2     3452.65     3540.32    330.18 o 
  27   6  -2     1128.99      861.67    439.11 o 
  28   6  -2    19414.99    19297.23    800.92 o 
  29   6  -2      354.87       27.76    287.36 o 
  30   6  -2    17744.89    16178.27    772.13 o 
  31   6  -2      134.32       96.95    303.00 o 
  32   6  -2     3109.89     3145.84    425.17 o 
  33   6  -2      423.41      355.68    320.96 o 
  34   6  -2     9535.50    10434.79    662.04 o 
  35   6  -2      189.94      701.25    352.59 o 
  36   6  -2    14425.18    13161.59    776.68 o 
  37   6  -2      529.63      465.02    368.76 o 
  38   6  -2     1151.47     1481.19    479.66 o 
   0   8  -2    14374.37    13682.91    636.26 o 
   1   8  -2    25009.31    23684.95    683.05 o 
   2   8  -2    14464.79    14451.96    392.21 o 
   3   8  -2    81551.60    86571.73   1707.58 o 
   4   8  -2    30548.58    29213.85    721.63 o 
   5   8  -2    59798.79    55445.84   1301.05 o 
   6   8  -2    17528.16    15184.69    514.49 o 
   7   8  -2    68195.53    72768.96   1681.91 o 
   8   8  -2    34874.35    36459.68    858.30 o 
   9   8  -2   133609.81   129335.16   2619.71 o 
  10   8  -2    18708.33    18780.62    475.76 o 
  11   8  -2    38091.42    39684.54    867.40 o 
  12   8  -2    37828.15    34405.98    851.09 o 
  13   8  -2    71307.91    66882.33   1460.75 o 
  14   8  -2     9862.38    10125.72    354.47 o 
  15   8  -2   107776.05   104178.08   2130.85 o 
  16   8  -2     9257.73     7501.97    366.72 o 
  17   8  -2    18415.11    17514.07    522.88 o 
  18   8  -2    17756.01    18344.69    524.24 o 
  19   8  -2    10351.28    10798.43    392.82 o 
  20   8  -2      899.90     1166.93    184.00 o 
  21   8  -2    21703.04    22927.44    699.79 o 
  22   8  -2     5623.58     5349.23    363.14 o 
  23   8  -2     2722.56     2441.77    281.56 o 
  24   8  -2    29084.04    29671.83    882.87 o 
  25   8  -2    22626.72    20690.93    740.08 o 
  26   8  -2     1072.48      476.21    307.44 o 
  27   8  -2    17071.29    17224.34    950.79 o 
  28   8  -2     3115.09     2896.09    387.74 o 
  29   8  -2     3415.47     4154.41    436.32 o 
  30   8  -2     2506.13     2389.20    441.80 o 
  31   8  -2    14379.99    14012.26    732.98 o 
  32   8  -2      285.76      599.63    332.32 o 
  33   8  -2     8583.81     8828.61    613.96 o 
  34   8  -2     4406.68     3711.48    468.97 o 
  35   8  -2       59.16     -301.81    301.81 o 
  36   8  -2     4372.14     4347.46    509.28 o 
  37   8  -2     5485.52     5362.28    633.05 o 
   0  10  -2    57843.72    59175.58   2148.42 o 
   1  10  -2    40091.41    40730.09    921.63 o 
   2  10  -2     7036.18     7408.76    269.37 o 
   3  10  -2   158744.55   169593.64   3291.29 o 
   4  10  -2    45556.18    48471.68   1042.50 o 
   5  10  -2    17764.60    19879.80    496.21 o 
   6  10  -2    36473.82    33729.06    845.27 o 
   7  10  -2    64192.59    61694.75   1599.20 o 
   8  10  -2     9332.93    10202.80    412.23 o 
   9  10  -2    74818.50    76864.51   1879.97 o 
  10  10  -2     6917.09     8515.17    312.62 o 
  11  10  -2    25974.29    27252.86    638.01 o 
  12  10  -2     9414.88     8324.12    328.38 o 
  13  10  -2    25489.38    25487.08    641.99 o 
  14  10  -2     2582.23     2675.66    209.34 o 
  15  10  -2    54558.40    55824.61   1136.34 o 
  16  10  -2    12804.57    12779.57    437.42 o 
  17  10  -2    15052.88    15591.73    486.15 o 
  18  10  -2    20326.46    20098.11    583.37 o 
  19  10  -2    21501.46    23796.79    627.59 o 
  20  10  -2     5742.55     5610.44    357.93 o 
  21  10  -2    23763.50    24447.85    748.40 o 
  22  10  -2    13966.98    13215.20    572.70 o 
  23  10  -2      202.35       23.76    213.20 o 
  24  10  -2    15182.05    14330.65    590.12 o 
  25  10  -2    16456.39    17559.39    686.04 o 
  26  10  -2     3267.64     3022.44    330.86 o 
  27  10  -2    30136.89    29013.18    919.13 o 
  28  10  -2      217.39      245.87    250.96 o 
  29  10  -2     3658.34     3782.07    381.76 o 
  30  10  -2     1704.77     1672.12    433.19 o 
  31  10  -2    10220.56     9865.28    674.64 o 
  32  10  -2      787.43       48.80    308.93 o 
  33  10  -2     9646.91     9434.00    641.29 o 
  34  10  -2     2788.16     2661.12    442.46 o 
  35  10  -2      191.86      102.02    333.23 o 
  36  10  -2     2894.55     2104.78    662.80 o 
   0  12  -2   143524.34   136466.08   3709.74 o 
   1  12  -2      193.28      238.60    208.36 o 
   2  12  -2    15039.71    15716.63    487.61 o 
   3  12  -2     7807.04     8045.57    308.99 o 
   4  12  -2    38742.02    42316.00    950.96 o 
   5  12  -2    14651.68    14767.92    456.26 o 
   6  12  -2   120815.83   113985.20   2454.17 o 
   7  12  -2      232.27      233.48    232.45 o 
   8  12  -2    11212.67    12616.36    482.86 o 
   9  12  -2     6479.87     6743.07    358.22 o 
  10  12  -2    34641.02    34446.99    825.75 o 
  11  12  -2     3517.01     3648.27    234.94 o 
  12  12  -2    79100.26    78358.00   1601.38 o 
  13  12  -2      890.33      829.27    174.88 o 
  14  12  -2     6388.95     6431.96    312.09 o 
  15  12  -2     4151.09     4957.02    361.22 o 
  16  12  -2    41091.30    38511.44    934.89 o 
  17  12  -2      459.23      494.05    180.77 o 
  18  12  -2    45404.59    44936.11   1042.41 o 
  19  12  -2     7618.33     7732.93    544.46 o 
  20  12  -2     8635.07     8078.04    427.59 o 
  21  12  -2     9349.52     9013.72    498.38 o 
  22  12  -2    31551.42    31816.52    924.94 o 
  23  12  -2     1235.11     1479.83    281.28 o 
  24  12  -2    22271.14    21711.39    830.09 o 
  25  12  -2     3275.50     2970.67    336.86 o 
  26  12  -2     1831.57     1871.29    310.28 o 
  27  12  -2      948.87      795.95    281.83 o 
  28  12  -2    13540.18    13105.83    615.97 o 
  29  12  -2      104.18     -105.23    252.46 o 
  30  12  -2    13801.43    13439.08    646.07 o 
  31  12  -2       46.90     -275.83    275.83 o 
  32  12  -2       94.28     -196.66    460.37 o 
  33  12  -2       25.93      -78.69    387.71 o 
  34  12  -2    12202.90    11535.38    820.63 o 
  35  12  -2       88.48      472.50    392.92 o 
   0  14  -2    33215.19    31401.72   1443.21 o 
   1  14  -2    21260.09    20730.37    728.07 o 
   2  14  -2     9699.34     9090.61    435.25 o 
   3  14  -2    44850.98    47449.02   1076.87 o 
   4  14  -2    11465.77    12214.52    411.65 o 
   5  14  -2    13425.88    12070.35    435.03 o 
   6  14  -2    25482.73    24655.84    679.40 o 
   7  14  -2    31885.88    32017.57    809.39 o 
   8  14  -2     2188.95     2533.68    219.55 o 
   9  14  -2    43520.51    42963.68   1188.07 o 
  10  14  -2    16935.18    17606.60    564.29 o 
  11  14  -2    12721.68    13442.00    445.20 o 
  12  14  -2    27784.92    27733.38    707.82 o 
  13  14  -2    13315.71    13778.33    453.53 o 
  14  14  -2     4804.33     4586.57    286.73 o 
  15  14  -2    41957.20    44739.77   1018.46 o 
  16  14  -2     3721.11     3662.45    276.36 o 
  17  14  -2     2864.51     2787.82    265.54 o 
  18  14  -2     7232.92     7677.85    495.54 o 
  19  14  -2    20145.22    21673.24    704.67 o 
  20  14  -2      105.01     -105.10    207.11 o 
  21  14  -2    29487.05    31577.48   1030.29 o 
  22  14  -2      703.77      251.33    262.64 o 
  23  14  -2     4856.15     4707.39    431.72 o 
  24  14  -2     8355.05     8579.82    548.58 o 
  25  14  -2    11916.83    13360.70    662.59 o 
  26  14  -2     1629.25     1306.91    337.69 o 
  27  14  -2    20122.69    19474.83    836.83 o 
  28  14  -2     3777.60     4634.61    459.78 o 
  29  14  -2      506.72      700.54    316.46 o 
  30  14  -2     5458.39     4904.95    536.16 o 
  31  14  -2     7554.77     8021.63   1444.25 o 
  32  14  -2      822.50     1113.82    511.16 o 
  33  14  -2    10651.88     9021.90    935.34 o 
  34  14  -2     1273.81      833.67    529.95 o 
   0  16  -2    32058.68    30137.77   1697.41 o 
   1  16  -2    19860.17    18836.12    710.07 o 
   2  16  -2     7076.27     5977.53    392.34 o 
   3  16  -2    35288.74    32906.73   1051.02 o 
   4  16  -2     7754.38     7337.98    473.12 o 
   5  16  -2     9754.45     9127.86    549.18 o 
   6  16  -2    12358.71    13253.03    760.54 o 
   7  16  -2    23942.49    22342.96    817.85 o 
   8  16  -2     1593.39      591.94    321.20 o 
   9  16  -2    43185.78    42276.73   1489.89 o 
  10  16  -2     9940.79     9238.87    493.98 o 
  11  16  -2    10644.37     9992.27    507.58 o 
  12  16  -2    13230.08    13085.69    521.58 o 
  13  16  -2    12233.20    12256.39    509.55 o 
  14  16  -2     4441.45     5293.33    351.54 o 
  15  16  -2    34791.16    32816.73    951.85 o 
  16  16  -2     3072.89     3132.28    344.88 o 
  17  16  -2      452.52      461.28    301.81 o 
  18  16  -2    10364.75    10506.14    584.69 o 
  19  16  -2    19099.08    19168.19    785.44 o 
  20  16  -2      554.16      577.57    280.96 o 
  21  16  -2    35079.21    33641.84   1127.82 o 
  22  16  -2     2971.37     3683.46    399.82 o 
  23  16  -2     1589.96     2129.85    365.30 o 
  24  16  -2     5043.60     5335.53    468.10 o 
  25  16  -2     5368.35     3769.70    432.01 o 
  26  16  -2      223.56      289.89    378.74 o 
  27  16  -2     8939.67    10524.81    737.72 o 
  28  16  -2     1476.44     1987.11    623.65 o 
  29  16  -2     1478.18     1394.36    423.20 o 
  30  16  -2     5325.32     5440.49    607.75 o 
  31  16  -2     5994.67     5897.25    631.09 o 
  32  16  -2       35.65      106.80    373.64 o 
   0  18  -2    66135.87    70260.38   2617.09 o 
   1  18  -2     4264.11     4066.28    590.61 o 
   2  18  -2    25311.72    24237.57    853.67 o 
   3  18  -2      192.28      202.03    226.74 o 
   4  18  -2    19621.00    23257.97   1218.80 o 
   5  18  -2     3530.47     3877.95    490.76 o 
   6  18  -2    16997.46    16733.53    926.46 o 
   7  18  -2     1654.55     1604.32    369.08 o 
   8  18  -2    15476.93    16454.29    824.15 o 
   9  18  -2       65.19     -255.59    341.77 o 
  10  18  -2    24775.61    25459.13   1058.64 o 
  11  18  -2      347.03      172.26    344.33 o 
  12  18  -2    36895.76    37756.78   1198.71 o 
  13  18  -2      262.08       25.06    264.69 o 
  14  18  -2     4610.31     5287.55    451.90 o 
  15  18  -2      245.63      402.03    303.23 o 
  16  18  -2    18414.50    20262.42    943.54 o 
  17  18  -2     2339.01     2752.08    435.69 o 
  18  18  -2    40519.50    39728.18   1483.76 o 
  19  18  -2     1519.33     1077.11    364.89 o 
  20  18  -2     3018.71     2028.40    573.33 o 
  21  18  -2      483.24      817.31    354.91 o 
  22  18  -2     7396.83     9787.35   1344.38 o 
  23  18  -2      176.04      102.73    335.10 o 
  24  18  -2    12872.50    14240.68    850.68 o 
  25  18  -2      451.89      515.92    384.56 o 
  26  18  -2      293.60      693.68    381.03 o 
  27  18  -2        8.43      -25.66    351.90 o 
  28  18  -2     7442.37     7568.61    679.44 o 
  29  18  -2      347.45      719.70    405.43 o 
  30  18  -2    11632.98    12711.40    876.15 o 
   0  20  -2     9975.59    10725.69   1385.81 o 
   1  20  -2     5998.33     5224.96    861.01 o 
   2  20  -2     3632.35     3296.72    472.19 o 
   3  20  -2    30674.11    30072.29   1238.11 o 
   4  20  -2     5370.96     4676.56    532.85 o 
   5  20  -2     5929.38     8232.56    881.27 o 
   6  20  -2    24965.38    25866.40   1106.63 o 
   7  20  -2    18943.81    18954.37    948.44 o 
   8  20  -2     3107.10     2953.56    469.30 o 
   9  20  -2    30294.98    29744.91   1233.17 o 
  10  20  -2     5025.56     4425.25    523.50 o 
  11  20  -2     5431.18     5274.72    557.86 o 
  12  20  -2     7008.48     7402.53    533.64 o 
  13  20  -2     8392.07     7675.89    852.36 o 
  14  20  -2      503.24      820.73    448.57 o 
  15  20  -2    17194.46    16181.36    880.45 o 
  16  20  -2     2402.11     1485.23    389.31 o 
  17  20  -2      675.54      889.23    507.46 o 
  18  20  -2     4396.74     4074.57    651.80 o 
  19  20  -2    11423.39    10407.92    928.04 o 
  20  20  -2      797.55     1174.33    486.53 o 
  21  20  -2    14016.93    11829.58   1022.74 o 
  22  20  -2     2951.57     2159.96    584.55 o 
  23  20  -2      256.19      121.03    449.22 o 
  24  20  -2     7282.56     7771.05    859.28 o 
  25  20  -2     5206.33     4673.46   1365.31 o 
  26  20  -2     1426.15     1187.45   1041.41 o 
  27  20  -2     6226.47     6766.35    845.22 o 
   0  22  -2    20796.08    18868.36   1845.02 o 
   1  22  -2     3879.20     4550.25    770.81 o 
   2  22  -2     4167.25     4608.66    753.78 o 
   3  22  -2    33944.63    37566.10   1846.60 o 
   4  22  -2      873.96     1378.01    591.77 o 
   5  22  -2     5987.88     7245.60    870.90 o 
   6  22  -2     5942.66     6564.60   1795.82 o 
   7  22  -2     9208.89    10943.08    752.88 o 
   8  22  -2     1283.41     1418.32    439.06 o 
   9  22  -2    12988.69    13677.20    851.10 o 
  10  22  -2     1352.10      469.35    380.57 o 
  11  22  -2     1693.85     2040.02    466.10 o 
  12  22  -2     3821.31     4605.87    683.65 o 
  13  22  -2    11029.97    10884.82    933.88 o 
  14  22  -2      145.26       37.94    463.30 o 
  15  22  -2    22390.67    22255.99   1379.89 o 
  16  22  -2     5073.23     5909.92    772.27 o 
  17  22  -2     4612.64     3995.06    684.10 o 
  18  22  -2     4924.64     4830.39    758.07 o 
  19  22  -2     2874.25     2566.64    766.71 o 
  20  22  -2      433.29     1215.16    541.20 o 
  21  22  -2     9542.68     9450.77    955.94 o 
  22  22  -2     1929.09     2464.00    881.51 o 
  23  22  -2      309.13      733.97    509.90 o 
   0  24  -2    20604.53    22804.39   2017.22 o 
   1  24  -2      390.14      137.66    602.71 o 
   2  24  -2     2659.41     4162.50    763.55 o 
   3  24  -2      198.66      655.78    617.50 o 
   4  24  -2    13995.65    11974.18   1123.75 o 
   5  24  -2      258.74      943.71    602.14 o 
   6  24  -2    29181.98    30433.98   3058.63 o 
   7  24  -2      248.91      682.66    627.31 o 
   8  24  -2     6680.70     7503.90   1090.61 o 
   9  24  -2      260.92     1485.49    652.29 o 
  10  24  -2     7074.25     9401.88   1373.51 o 
  11  24  -2      316.53      131.20    762.61 o 
  12  24  -2    15547.23    14825.73   1779.42 o 
  13  24  -2      553.80     -393.60    721.61 o 
  14  24  -2     1814.16     2153.50    598.86 o 
  15  24  -2      110.84      221.49    507.64 o 
  16  24  -2     7125.52     8280.53   2009.02 o 
  17  24  -2      528.01      800.76    697.01 o 
  18  24  -2    12113.05    11630.62   1080.52 o 
  19  24  -2       39.78      162.47    506.09 o 
   0  26  -2     4876.56     4190.24   1205.41 o 
   1  26  -2     3043.17     3180.74    795.41 o 
   2  26  -2     2267.67     2541.57   1115.21 o 
   3  26  -2    15066.85    15998.88   1316.18 o 
   4  26  -2      941.12      262.75    617.01 o 
   5  26  -2     2357.78     2713.15    729.49 o 
   6  26  -2     4298.56     4107.59    813.91 o 
   7  26  -2     3159.31     3548.57    753.78 o 
   8  26  -2      878.04      346.56    603.41 o 
   9  26  -2     9109.12    11898.30   1615.41 o 
  10  26  -2     2251.83     2722.42   1057.81 o 
  11  26  -2     1687.48     2386.22   1049.61 o 
  12  26  -2     4483.21     3624.43   1131.61 o 
  13  26  -2     4308.72     4920.04   1197.21 o 
   3   1  -1     1994.86     2303.17    103.25 o 
   4   1  -1    47696.58    46176.34   1103.92 o 
   5   1  -1    26793.64    29582.82    711.46 o 
   6   1  -1    58700.17    59752.09   1274.66 o 
   7   1  -1    61731.57    68136.76   1364.10 o 
   8   1  -1   162441.47   158083.78   3268.91 o 
   9   1  -1    38028.25    38882.69    960.79 o 
  10   1  -1    92236.55    93106.20   2201.42 o 
  11   1  -1   109501.69   119140.80   2126.33 o 
  12   1  -1     4445.06     5070.79    188.94 o 
  13   1  -1    66581.55    70592.77   1310.09 o 
  14   1  -1    17285.63    18138.76    425.92 o 
  15   1  -1    34448.93    35944.54    764.32 o 
  16   1  -1    25223.80    26737.18    601.85 o 
  17   1  -1   116827.59   122316.63   2365.60 o 
  18   1  -1     4102.91     4823.77    222.21 o 
  19   1  -1    39190.34    40962.01    868.09 o 
  20   1  -1    32671.43    34556.54    785.18 o 
  21   1  -1     1369.48     1316.27    157.08 o 
  22   1  -1    11898.83    11382.00    537.07 o 
  23   1  -1    19356.93    18718.83    812.43 o 
  24   1  -1      578.54      356.50    229.88 o 
  25   1  -1    19434.33    19432.71    755.30 o 
  26   1  -1     3600.74     3682.76    466.60 o 
  27   1  -1     3392.34     2835.58    355.78 o 
  28   1  -1      762.80      462.63    290.52 o 
  29   1  -1    21827.80    21194.93    875.03 o 
  30   1  -1     2274.16     2748.46    387.15 o 
  31   1  -1     5376.60     5137.67    843.89 o 
  32   1  -1    13146.54    14382.06    736.96 o 
  33   1  -1     1635.93     1905.59    389.12 o 
  34   1  -1     2913.48     4032.57    463.96 o 
  35   1  -1    14887.64    14468.97    854.54 o 
  36   1  -1     2007.29     2965.41    451.68 o 
  37   1  -1     3962.79     5011.59    871.11 o 
  38   1  -1     4148.06     4810.07    533.50 o 
  39   1  -1      989.83      857.93    518.41 o 
   1   3  -1     6540.62     6042.78    289.22 o 
   2   3  -1   107176.45   108604.62   2887.77 o 
   3   3  -1    33130.81    32326.44    781.87 o 
   4   3  -1    93794.70    97000.20   1972.06 o 
   5   3  -1   381247.03   383004.28   6981.93 o 
   6   3  -1   103644.34    98544.31   2034.44 o 
   7   3  -1    37799.09    39351.09    976.74 o 
   8   3  -1   260707.84   261277.77   5270.37 o 
   9   3  -1    26480.44    28368.72    690.10 o 
  10   3  -1   170598.55   170057.50   3585.02 o 
  11   3  -1     9775.78    10168.40    337.80 o 
  12   3  -1     3088.32     4140.00    236.27 o 
  13   3  -1    19568.05    20831.36    561.12 o 
  14   3  -1   102942.16   104440.46   1953.93 o 
  15   3  -1     1340.21     1479.15    132.18 o 
  16   3  -1    64954.41    63976.74   1292.70 o 
  17   3  -1     1476.83     1989.97    151.07 o 
  18   3  -1     4559.87     3755.19    210.86 o 
  19   3  -1     3015.88     3355.24    199.74 o 
  20   3  -1    95664.40    91127.05   1826.79 o 
  21   3  -1    12588.96    13243.81    487.88 o 
  22   3  -1    36803.33    36075.22    965.95 o 
  23   3  -1     2451.68     2632.75    256.52 o 
  24   3  -1     3910.63     4219.81    308.74 o 
  25   3  -1      222.59      609.83    205.11 o 
  26   3  -1    31756.16    29302.97   1012.19 o 
  27   3  -1     4155.66     4133.73    401.77 o 
  28   3  -1     9548.15     9869.23    572.11 o 
  29   3  -1     3408.94     4236.13    571.67 o 
  30   3  -1     7737.45     7799.37    543.60 o 
  31   3  -1      730.71     1520.99    360.30 o 
  32   3  -1    27166.05    27964.14   1033.48 o 
  33   3  -1     4731.76     5065.03    493.61 o 
  34   3  -1     4342.00     4423.21    540.90 o 
  35   3  -1      549.66      276.08    328.71 o 
  36   3  -1     2925.20     2887.69    439.52 o 
  37   3  -1       45.94     -146.39    318.78 o 
  38   3  -1    14672.43    14268.96    846.50 o 
  39   3  -1      140.93      283.10    354.14 o 
   1   5  -1   204300.34   211050.50   4672.49 o 
   2   5  -1    85351.77    86449.19   1760.94 o 
   3   5  -1    35525.66    34984.79    772.46 o 
   4   5  -1    22721.92    24287.39    554.52 o 
   5   5  -1   147011.38   150826.88   3461.06 o 
   6   5  -1     2408.90     3075.24    186.42 o 
   7   5  -1   309259.91   306007.25   5744.94 o 
   8   5  -1    15415.08    15136.35    469.40 o 
   9   5  -1     5209.20     4843.21    215.59 o 
  10   5  -1      963.47     1126.38    118.35 o 
  11   5  -1   124067.16   115525.40   2297.92 o 
  12   5  -1     5527.56     6240.85    242.77 o 
  13   5  -1    68563.91    69216.17   1357.82 o 
  14   5  -1    45922.48    46516.41    952.47 o 
  15   5  -1     6510.25     5946.80    259.85 o 
  16   5  -1    30473.61    30750.96    793.63 o 
  17   5  -1    65812.72    62124.99   1507.11 o 
  18   5  -1     9130.17     8587.49    377.55 o 
  19   5  -1    15066.53    12366.71    475.82 o 
  20   5  -1    13266.38    14488.78    573.93 o 
  21   5  -1     2218.21     1878.52    234.88 o 
  22   5  -1     9245.88    10065.16    435.48 o 
  23   5  -1    23750.85    22626.52    716.76 o 
  24   5  -1     3874.28     4188.62    431.49 o 
  25   5  -1    23779.98    23395.61    750.27 o 
  26   5  -1    12437.30    11070.01    513.80 o 
  27   5  -1    11244.42    10864.78    595.37 o 
  28   5  -1     6352.54     7061.48    504.25 o 
  29   5  -1    18001.56    18971.89    784.17 o 
  30   5  -1     2402.33     2447.14    381.45 o 
  31   5  -1    10592.43    10377.60    627.87 o 
  32   5  -1     5036.30     5386.48    486.47 o 
  33   5  -1     8558.53     9324.54    604.70 o 
  34   5  -1     2724.47     3038.12    443.33 o 
  35   5  -1    13352.34    13426.04    748.17 o 
  36   5  -1      532.08      778.12    354.14 o 
  37   5  -1     1510.16     1526.93    415.13 o 
  38   5  -1     2611.39     4019.72    649.09 o 
  39   5  -1     2071.37     1331.40    411.07 o 
   1   7  -1    28548.85    28515.25    661.16 o 
   2   7  -1     7771.37     8565.56    270.29 o 
   3   7  -1    36485.88    36695.99    830.37 o 
   4   7  -1    10582.59     9962.25    321.17 o 
   5   7  -1    90928.63    89622.77   1933.21 o 
   6   7  -1    27558.34    29096.58    775.20 o 
   7   7  -1   141094.94   139372.02   2645.89 o 
   8   7  -1    16454.65    17615.20    412.04 o 
   9   7  -1    19916.55    21142.28    513.94 o 
  10   7  -1     1833.94     1860.19    146.19 o 
  11   7  -1    34868.84    32436.35    745.24 o 
  12   7  -1     6477.14     7247.26    272.02 o 
  13   7  -1    75075.65    73316.61   1476.71 o 
  14   7  -1     7244.10     6914.62    283.45 o 
  15   7  -1    18970.03    19510.70    516.44 o 
  16   7  -1    21412.40    22166.90    564.50 o 
  17   7  -1    63160.17    61392.77   1284.00 o 
  18   7  -1     2063.32     1890.54    187.35 o 
  19   7  -1    36907.29    34457.79    817.30 o 
  20   7  -1     5345.64     5976.52    331.20 o 
  21   7  -1     4265.09     3776.53    292.41 o 
  22   7  -1     9646.90    10099.90    450.50 o 
  23   7  -1    62292.44    59070.38   1450.83 o 
  24   7  -1     6116.54     6281.40    392.38 o 
  25   7  -1    12779.73    13043.05    589.91 o 
  26   7  -1     6651.71     7166.90    645.34 o 
  27   7  -1     1885.22     2181.78    319.86 o 
  28   7  -1     8025.65     7578.96    450.54 o 
  29   7  -1    16617.20    16612.19    740.33 o 
  30   7  -1     1247.80     1423.15    347.21 o 
  31   7  -1     1435.70     1651.60    354.08 o 
  32   7  -1     6176.85     6443.11    526.71 o 
  33   7  -1    10040.16     9766.27    630.17 o 
  34   7  -1      678.04      616.80    341.15 o 
  35   7  -1    18608.98    18653.13    876.08 o 
  36   7  -1      217.40       60.27    335.77 o 
  37   7  -1     2907.26     2969.66    473.85 o 
  38   7  -1      559.01      456.63    374.70 o 
   1   9  -1    14202.74    15074.60    415.69 o 
   2   9  -1    74937.07    72531.66   1549.49 o 
   3   9  -1    11550.19    12385.67    368.12 o 
   4   9  -1    20536.61    19905.90    510.63 o 
   5   9  -1    14310.48    15541.21    506.56 o 
   6   9  -1    28320.87    29046.33    710.49 o 
   7   9  -1    18665.69    21127.21    631.86 o 
   8   9  -1   181539.09   184458.52   3810.76 o 
   9   9  -1    29217.21    31301.83    704.06 o 
  10   9  -1    59879.63    59205.53   1211.17 o 
  11   9  -1     5890.73     6201.40    268.32 o 
  12   9  -1     8696.36     9300.19    329.45 o 
  13   9  -1     3968.20     4473.29    233.13 o 
  14   9  -1    93317.09    93835.09   1835.93 o 
  15   9  -1     7271.79     7230.11    304.60 o 
  16   9  -1   106182.65   103793.98   2033.38 o 
  17   9  -1     4818.65     5245.53    468.41 o 
  18   9  -1     4199.43     4044.51    248.46 o 
  19   9  -1     7246.65     7055.30    381.63 o 
  20   9  -1    31327.31    30279.17    860.87 o 
  21   9  -1     4044.65     3892.32    310.02 o 
  22   9  -1     2986.97     2364.16    274.68 o 
  23   9  -1     4422.70     3958.34    329.15 o 
  24   9  -1    11452.00    11633.72    517.15 o 
  25   9  -1      696.20      954.32    253.15 o 
  26   9  -1    50408.01    48414.78   1279.80 o 
  27   9  -1     1964.35     1607.05    295.72 o 
  28   9  -1    22219.87    21219.83    812.00 o 
  29   9  -1     1623.53     1918.99    373.12 o 
  30   9  -1     1568.44     1357.51    350.27 o 
  31   9  -1      450.24      496.83    352.50 o 
  32   9  -1    13906.65    14298.90    738.64 o 
  33   9  -1     1012.05      930.85    364.98 o 
  34   9  -1     7213.19     6576.49    557.42 o 
  35   9  -1      804.74      302.12    342.02 o 
  36   9  -1     1894.62     2432.14    447.33 o 
  37   9  -1     1151.11      619.98    365.65 o 
   1  11  -1    76109.40    79197.21   1485.91 o 
   2  11  -1    65959.02    67297.94   1455.76 o 
   3  11  -1    21029.87    21242.70    506.63 o 
   4  11  -1    86670.28    85837.15   1835.55 o 
   5  11  -1    56147.41    52614.83   1188.53 o 
   6  11  -1     4143.07     3873.38    228.48 o 
   7  11  -1   101737.87   101085.81   2207.87 o 
   8  11  -1    91500.83    89924.73   2004.48 o 
   9  11  -1     3608.65     4117.46    283.62 o 
  10  11  -1    39929.88    39365.13    891.10 o 
  11  11  -1    52429.93    53887.59   1099.94 o 
  12  11  -1      355.74      599.68    168.24 o 
  13  11  -1    18661.20    21219.88    536.57 o 
  14  11  -1    42320.62    42330.52    955.22 o 
  15  11  -1     9427.54     9433.82    364.78 o 
  16  11  -1     9691.88     8066.45    349.12 o 
  17  11  -1    35905.47    35426.25    849.26 o 
  18  11  -1     9312.03     9856.99    433.17 o 
  19  11  -1     7943.64     8224.67    410.10 o 
  20  11  -1    21896.70    21297.02    703.81 o 
  21  11  -1     9735.07     8956.62    506.16 o 
  22  11  -1     9171.98     9026.74    463.36 o 
  23  11  -1    25339.62    23550.99    776.66 o 
  24  11  -1      397.00      239.48    239.35 o 
  25  11  -1    13360.45    12127.72    562.27 o 
  26  11  -1     1473.88     1376.42    290.16 o 
  27  11  -1      151.02       62.95    242.63 o 
  28  11  -1     2517.33     2848.71    352.97 o 
  29  11  -1     9577.54     9252.23    522.18 o 
  30  11  -1     1008.35      490.93    281.82 o 
  31  11  -1     6129.86     5916.97    513.13 o 
  32  11  -1     5444.70     5761.32    594.38 o 
  33  11  -1     1201.57     1288.65    392.95 o 
  34  11  -1     2028.41     2828.60    607.10 o 
  35  11  -1    12100.80    13120.79   1080.52 o 
  36  11  -1     1539.47      904.12    507.13 o 
   1  13  -1    56015.66    55557.27   1163.29 o 
   2  13  -1    37587.25    37054.08    818.82 o 
   3  13  -1     4891.13     5032.60    221.07 o 
   4  13  -1    19155.36    18108.28    547.27 o 
   5  13  -1    52060.05    57372.52   1236.62 o 
   6  13  -1    10375.51    10021.87    383.35 o 
   7  13  -1    15853.99    16482.02    565.82 o 
   8  13  -1    21901.67    21739.08    624.94 o 
   9  13  -1     1010.56      769.13    169.60 o 
  10  13  -1    32561.88    32925.22    859.74 o 
  11  13  -1    93475.53    94736.35   1893.36 o 
  12  13  -1      442.30      717.13    181.58 o 
  13  13  -1    28065.73    28245.63    700.42 o 
  14  13  -1    21951.83    22081.94    607.32 o 
  15  13  -1     1517.09     1283.91    196.68 o 
  16  13  -1    17825.89    17379.62    534.60 o 
  17  13  -1    45620.25    46769.07   1153.16 o 
  18  13  -1     4508.75     3727.36    311.00 o 
  19  13  -1    11268.82    10628.82    692.24 o 
  20  13  -1    26461.24    24672.78    790.73 o 
  21  13  -1     2535.05     1785.04    279.02 o 
  22  13  -1     2034.14     1880.58    291.86 o 
  23  13  -1    28562.53    28348.41    979.70 o 
  24  13  -1    11216.46    10448.68    585.31 o 
  25  13  -1    13218.77    11675.35    631.49 o 
  26  13  -1     9698.02    11365.06    643.80 o 
  27  13  -1     3304.48     2804.54    386.37 o 
  28  13  -1     6381.28     6690.57    638.93 o 
  29  13  -1    16048.25    15497.39    747.68 o 
  30  13  -1      314.35      151.22    343.22 o 
  31  13  -1    11669.81    10974.18    761.32 o 
  32  13  -1     5442.77     7638.27    825.51 o 
  33  13  -1      121.52      732.30    504.30 o 
  34  13  -1     1816.76     2591.39    617.50 o 
  35  13  -1     5805.86     7178.45    868.82 o 
   1  15  -1     3686.82     3567.54    301.40 o 
   2  15  -1    54097.64    52933.27   1462.78 o 
   3  15  -1     2708.65     2790.17    227.38 o 
   4  15  -1    78521.50    78059.43   1766.21 o 
   5  15  -1     2069.88     2196.52    245.89 o 
   6  15  -1     1146.50     1262.27    193.11 o 
   7  15  -1     3387.83     3010.46    257.59 o 
   8  15  -1    56079.43    54618.86   1316.90 o 
   9  15  -1     1448.32     1397.72    298.26 o 
  10  15  -1    52815.59    51391.38   1410.51 o 
  11  15  -1     4149.78     4407.95    365.27 o 
  12  15  -1     2489.10     2547.22    259.02 o 
  13  15  -1     2230.77     2048.93    248.68 o 
  14  15  -1    18229.27    18809.03    629.52 o 
  15  15  -1      776.00      533.18    285.34 o 
  16  15  -1    22529.24    23562.63    805.46 o 
  17  15  -1      627.24      325.45    241.67 o 
  18  15  -1     7855.49     6906.74    461.60 o 
  19  15  -1      560.31      752.39    270.97 o 
  20  15  -1    43938.53    42632.38   1319.68 o 
  21  15  -1      337.57      133.79    252.73 o 
  22  15  -1    11186.39    11238.42    611.23 o 
  23  15  -1      334.35      391.96    271.60 o 
  24  15  -1     1951.24     2116.80    387.03 o 
  25  15  -1     1046.05     1196.71    358.98 o 
  26  15  -1    13651.71    15429.39    932.79 o 
  27  15  -1     1385.62     1034.91    396.65 o 
  28  15  -1    12138.16    11354.35    761.49 o 
  29  15  -1      495.56      552.80    372.11 o 
  30  15  -1     2141.60     2655.26    475.83 o 
  31  15  -1      301.74      677.32    381.76 o 
  32  15  -1    19829.03    19368.02   1036.62 o 
  33  15  -1      351.52      306.19    460.72 o 
   1  17  -1    64533.91    63747.17   1725.28 o 
   2  17  -1     1992.00     2947.07    353.89 o 
   3  17  -1     1898.70     2417.28    314.33 o 
   4  17  -1     9015.95    11004.07    774.06 o 
   5  17  -1    28631.44    29873.03    955.43 o 
   6  17  -1     7493.51     8990.35    476.98 o 
   7  17  -1    15756.73    13604.79    633.86 o 
   8  17  -1     6985.82     7584.39    448.11 o 
   9  17  -1     3298.65     2862.86    379.93 o 
  10  17  -1    10588.96    12091.51    693.11 o 
  11  17  -1    30754.37    30672.48   1171.96 o 
  12  17  -1      108.89      162.65    208.25 o 
  13  17  -1    23468.69    25539.20    771.02 o 
  14  17  -1     1268.94      768.47    234.19 o 
  15  17  -1     2348.52     1785.68    297.70 o 
  16  17  -1      642.62      665.11    258.97 o 
  17  17  -1    28208.59    28067.92    976.08 o 
  18  17  -1     2658.59     2318.11    342.91 o 
  19  17  -1    10487.80    10952.76    595.71 o 
  20  17  -1     5649.08     5526.84    541.83 o 
  21  17  -1      334.29      446.11    368.01 o 
  22  17  -1     4297.07     4264.81    504.90 o 
  23  17  -1    20976.73    20841.10   1000.13 o 
  24  17  -1     2015.76     1957.18    424.81 o 
  25  17  -1     8619.68     8386.47    674.45 o 
  26  17  -1     7406.62     6571.08    612.14 o 
  27  17  -1     5087.99     5145.62    578.31 o 
  28  17  -1     5283.08     4029.49    526.66 o 
  29  17  -1    13720.12    12344.73    833.80 o 
  30  17  -1     1309.32     1159.31    446.26 o 
  31  17  -1     4420.50     4995.79    858.61 o 
   1  19  -1    37559.78    38825.32   1199.38 o 
   2  19  -1    12179.78    13630.11    716.53 o 
   3  19  -1     6061.35     5880.75    438.21 o 
   4  19  -1      832.29      954.55    277.69 o 
   5  19  -1    28365.23    26365.89    954.10 o 
   6  19  -1     1543.40     2235.82    406.72 o 
   7  19  -1    35777.94    34901.97   1354.80 o 
   8  19  -1    11718.68    12483.17    748.37 o 
   9  19  -1      426.08     1068.99    400.79 o 
  10  19  -1     3287.39     3392.43    476.26 o 
  11  19  -1    23868.37    23212.41   1052.16 o 
  12  19  -1     3330.43     2924.09    386.61 o 
  13  19  -1    10925.15     9891.53    666.60 o 
  14  19  -1     3711.17     5104.80    642.71 o 
  15  19  -1     3337.06     3535.55    593.03 o 
  16  19  -1     4591.93     4644.99    653.92 o 
  17  19  -1    16128.97    16741.29   1114.58 o 
  18  19  -1       37.78       48.79    399.83 o 
  19  19  -1     6851.45     9007.05    849.94 o 
  20  19  -1     9719.37    10920.55    918.84 o 
  21  19  -1     1373.48     1892.83    557.33 o 
  22  19  -1     3421.45     3315.18    631.44 o 
  23  19  -1    16612.99    16979.93   1644.11 o 
  24  19  -1      217.44      385.22    344.07 o 
  25  19  -1     6794.99     6673.62    638.41 o 
  26  19  -1      365.52      632.46    384.51 o 
  27  19  -1     3580.38     3578.30    773.83 o 
  28  19  -1      217.94      150.06    384.80 o 
   1  21  -1     5195.88     5718.82    547.09 o 
   2  21  -1    26799.77    25657.17   1149.68 o 
   3  21  -1     1004.92      587.47    365.18 o 
   4  21  -1    25441.59    25835.10   1131.49 o 
   5  21  -1     1497.67     2495.37    442.82 o 
   6  21  -1     2917.60     3405.72    742.82 o 
   7  21  -1     2654.65     2514.12    545.82 o 
   8  21  -1    42657.90    43919.60   1872.86 o 
   9  21  -1     4859.42     5389.28    874.05 o 
  10  21  -1    19282.86    19864.09    993.57 o 
  11  21  -1     3596.34     3719.17    664.01 o 
  12  21  -1     1933.69     1730.40    713.41 o 
  13  21  -1      917.87      323.83    460.91 o 
  14  21  -1    27317.88    30777.45   1584.04 o 
  15  21  -1      144.78     -231.83    407.25 o 
  16  21  -1    13941.11    15837.68   1492.41 o 
  17  21  -1      836.26      694.81    462.76 o 
  18  21  -1     2221.26     2429.63    959.41 o 
  19  21  -1      921.25      363.54    467.40 o 
  20  21  -1    14428.42    15227.37   1151.07 o 
  21  21  -1       53.13     -387.10    391.06 o 
  22  21  -1     4455.16     4375.70   1435.01 o 
  23  21  -1      634.81      921.63    528.62 o 
  24  21  -1     2348.86     2690.37    657.08 o 
  25  21  -1      399.01     1244.04    910.21 o 
   1  23  -1     7028.05     7465.98    869.23 o 
   2  23  -1     6491.41     7655.35    899.95 o 
   3  23  -1     1474.59      941.06    733.91 o 
   4  23  -1    13441.34    13988.16   1369.41 o 
   5  23  -1    10679.20    11499.12   1836.82 o 
   6  23  -1      984.42      399.13    412.77 o 
   7  23  -1    13609.76    14976.82    910.45 o 
   8  23  -1     7990.61     8642.62    712.30 o 
   9  23  -1      450.29      218.21    387.63 o 
  10  23  -1     6474.98     6974.87    652.69 o 
  11  23  -1    13875.62    14363.15   1098.58 o 
  12  23  -1     2152.71     1699.31    651.91 o 
  13  23  -1    11954.13    11807.47   1135.71 o 
  14  23  -1     7852.27    10519.08    939.97 o 
  15  23  -1      747.70      817.51    496.64 o 
  16  23  -1     4297.95     4761.16    743.68 o 
  17  23  -1    12709.97    13174.71   1410.41 o 
  18  23  -1      227.16      990.50    555.19 o 
  19  23  -1     8671.46     9173.52    977.10 o 
  20  23  -1     3106.01     4534.35    761.80 o 
  21  23  -1      507.07      959.54    542.78 o 
  22  23  -1     1372.30     2076.88    628.51 o 
   1  25  -1     4881.99     6277.85    890.03 o 
   2  25  -1     3057.44     3595.54   1558.01 o 
   3  25  -1     3122.20     3780.76    752.71 o 
   4  25  -1     3246.07     2420.94    697.01 o 
   5  25  -1    15504.65    16920.75   1283.14 o 
   6  25  -1      243.26     -457.75    521.75 o 
   7  25  -1    13461.79    13891.36   1164.47 o 
   8  25  -1     3688.76     3716.62    753.18 o 
   9  25  -1      481.88     -344.40    746.21 o 
  10  25  -1     3513.57     2640.42    984.01 o 
  11  25  -1    13022.56    12816.71   1664.61 o 
  12  25  -1      364.49       88.92    476.15 o 
  13  25  -1     7597.18    10489.20   2086.92 o 
  14  25  -1     8268.18     8093.46    924.17 o 
  15  25  -1      793.73      657.31    635.51 o 
  16  25  -1     6377.30     6660.74    903.65 o 
  17  25  -1     7981.73     9791.98   1032.87 o 
   1  27  -1     1952.75     3120.47    807.71 o 
   2  27  -1    11777.81    13372.11   1200.21 o 
   3  27  -1       57.67      180.40    568.24 o 
   4  27  -1    11811.21    12988.98   1169.43 o 
   5  27  -1      162.53      339.47    596.47 o 
   6  27  -1      813.23      556.68    613.88 o 
   7  27  -1       52.80     1072.07    622.33 o 
   8  27  -1    13654.72    16031.14   1877.82 o 
   4   0   0     3120.29     2795.74    233.70 o 
   6   0   0   268021.44   264317.75   8317.70 o 
   8   0   0     5212.40     4890.42    242.85 o 
  10   0   0     5987.73     5181.27    263.50 o 
  12   0   0      819.29     1159.49    154.48 o 
  14   0   0    11991.57    10896.72    445.96 o 
  16   0   0   162863.61   162735.08   4339.15 o 
  18   0   0   103204.79   102419.29   2837.27 o 
  20   0   0     6424.76     6262.26    663.55 o 
  22   0   0    60718.06    62726.03   1878.65 o 
  24   0   0    28146.26    30121.89   1062.68 o 
  26   0   0      106.13     -283.25    283.25 o 
  28   0   0    25396.11    24519.57   1274.21 o 
  30   0   0    25264.11    28554.38   1460.28 o 
  32   0   0     2301.43     2524.41    563.53 o 
  34   0   0    14566.86    14650.92   1072.95 o 
  36   0   0     8238.57     8333.63    856.68 o 
  38   0   0       19.76       31.81    456.31 o 
   3   2   0   231205.22   222382.84   5721.99 o 
   4   2   0    26040.67    24487.17    536.06 o 
   5   2   0    22857.52    21917.45    495.73 o 
   6   2   0     7780.60     7916.87    235.83 o 
   7   2   0   317287.09   317803.63   6333.15 o 
   8   2   0   261553.70   255958.19   5128.15 o 
   9   2   0    10640.47    11238.97    292.58 o 
  10   2   0   138104.22   144497.89   2690.81 o 
  11   2   0     7642.88     8030.60    247.96 o 
  12   2   0      326.60      360.99     90.43 o 
  13   2   0     6272.68     6898.28    378.64 o 
  14   2   0    28993.95    28617.07    640.82 o 
  15   2   0    53475.65    52015.71   1170.43 o 
  16   2   0     8651.83     8655.46    292.34 o 
  17   2   0     2943.22     3649.66    334.94 o 
  18   2   0    13106.29    14110.72    410.04 o 
  19   2   0    54205.95    53327.47   1129.07 o 
  20   2   0      112.95      223.99    123.36 o 
  21   2   0    83756.28    84285.65   1707.38 o 
  22   2   0    19050.12    19123.89    533.81 o 
  23   2   0    14236.89    13574.80    503.40 o 
  24   2   0    12579.32    12841.41    501.28 o 
  25   2   0     3202.70     3878.03    303.30 o 
  26   2   0       76.48      388.95    239.69 o 
  27   2   0    22886.68    21627.43    824.38 o 
  28   2   0     1932.66     1984.43    332.96 o 
  29   2   0     6503.81     7037.40    505.39 o 
  30   2   0     3324.71     4149.89    424.80 o 
  31   2   0    13250.35    12535.51    705.41 o 
  32   2   0     1204.17     2108.08    578.77 o 
  33   2   0    16553.05    16281.93    779.11 o 
  34   2   0      747.15      748.04    372.17 o 
  35   2   0       80.69      365.36    315.49 o 
  36   2   0     2143.01     1941.11    396.34 o 
  37   2   0     6859.95     7147.73    594.32 o 
  38   2   0        3.17      432.88    499.47 o 
  39   2   0     7196.35     8015.98    635.01 o 
   0   4   0   162227.22   153430.23   4887.62 o 
   1   4   0    52212.08    51916.71   1219.47 o 
   2   4   0    67844.41    69139.05   1425.41 o 
   3   4   0   150185.52   149090.55   3005.40 o 
   4   4   0   264841.69   266094.84   5311.25 o 
   5   4   0   819517.44   789310.44  14248.38 o 
   6   4   0    25435.51    26075.41    549.22 o 
   7   4   0    37007.61    36539.83    740.73 o 
   8   4   0    26219.16    26409.83    566.88 o 
   9   4   0     8110.02     7972.40    242.35 o 
  10   4   0    12650.37    13942.82    353.52 o 
  11   4   0     2561.59     2435.08    143.53 o 
  12   4   0    12632.89    11217.97    317.38 o 
  13   4   0    16079.44    16382.50    476.11 o 
  14   4   0    47404.19    48395.22   1117.52 o 
  15   4   0   182051.41   183591.13   3445.49 o 
  16   4   0    26565.00    27162.32    638.53 o 
  17   4   0      286.93      345.10    116.40 o 
  18   4   0   101980.06   101289.18   1990.54 o 
  19   4   0    62141.88    62007.26   1292.55 o 
  20   4   0     3130.94     3870.68    223.50 o 
  21   4   0    49529.38    47227.55   1168.11 o 
  22   4   0     6028.21     6074.71    338.77 o 
  23   4   0      264.42      141.88    174.92 o 
  24   4   0     6668.19     6900.24    374.01 o 
  25   4   0    36152.48    35664.30    979.74 o 
  26   4   0      460.89      611.91    215.80 o 
  27   4   0    35188.78    34132.12    972.92 o 
  28   4   0    24886.62    26098.14    946.90 o 
  29   4   0      240.40      186.27    265.84 o 
  30   4   0     6762.88     7377.36    523.50 o 
  31   4   0    14447.92    15020.93    731.48 o 
  32   4   0     3322.15     3794.72    434.59 o 
  33   4   0     9503.87     9086.88    610.62 o 
  34   4   0     1788.60     2452.16    411.01 o 
  35   4   0      531.54      442.25    315.02 o 
  36   4   0     2489.13     3389.75    451.70 o 
  37   4   0     3643.06     4404.28    501.61 o 
  38   4   0     2407.32     2559.51    442.96 o 
  39   4   0     2550.25     3345.50    595.34 o 
   0   6   0    23399.60    21696.15    662.28 o 
   1   6   0    65932.43    65966.99   1263.57 o 
   2   6   0      171.13      187.62     76.25 o 
   3   6   0     6304.99     6007.70    258.54 o 
   4   6   0      250.02      319.04     95.58 o 
   5   6   0   249765.77   248318.97   4550.15 o 
   6   6   0    26376.90    29966.00    634.76 o 
   7   6   0    10752.38    11152.01    302.69 o 
   8   6   0     4736.01     3894.70    171.61 o 
   9   6   0     2521.90     2372.87    142.60 o 
  10   6   0     2847.21     3122.18    160.74 o 
  11   6   0      798.20      840.41    115.22 o 
  12   6   0    75824.13    76802.46   1512.12 o 
  13   6   0    23380.55    25682.97    600.71 o 
  14   6   0    25439.24    25179.75    596.93 o 
  15   6   0      838.15      942.97    134.95 o 
  16   6   0    77693.70    78487.59   1573.75 o 
  17   6   0     3712.39     4031.23    276.40 o 
  18   6   0   128323.52   126330.44   2450.51 o 
  19   6   0     4435.68     4360.60    259.76 o 
  20   6   0       62.20      148.29    160.79 o 
  21   6   0      897.96     1258.36    211.36 o 
  22   6   0    21064.00    20202.10    646.72 o 
  23   6   0     3680.98     3634.31    296.12 o 
  24   6   0    67173.05    65030.41   1563.51 o 
  25   6   0     7431.20     7439.20    407.65 o 
  26   6   0      832.18      558.79    222.67 o 
  27   6   0     7550.72     7430.51    427.05 o 
  28   6   0      261.87     -193.73    214.04 o 
  29   6   0        9.29     -243.02    243.02 o 
  30   6   0    13459.43    13826.60    696.31 o 
  31   6   0      968.07     1290.52    334.10 o 
  32   6   0     1366.28      954.99    341.51 o 
  33   6   0     1861.18     2315.68    396.45 o 
  34   6   0    22848.62    22943.35   1185.95 o 
  35   6   0        1.82     -247.39    288.99 o 
  36   6   0    13603.69    13293.78    790.63 o 
  37   6   0      161.81       65.04    315.48 o 
  38   6   0      632.45      503.02    345.09 o 
   0   8   0   168903.77   174906.44   4587.62 o 
   1   8   0      317.89      292.52     83.52 o 
   2   8   0     6577.84     5686.82    197.97 o 
   3   8   0   116487.81   112140.20   2119.68 o 
   4   8   0       67.99       19.43     75.79 o 
   5   8   0     3419.90     3132.94    181.04 o 
   6   8   0    74480.53    71161.15   1393.54 o 
   7   8   0      842.29      712.80    118.18 o 
   8   8   0    11197.51    11922.79    341.66 o 
   9   8   0   342647.69   351421.31   6443.84 o 
  10   8   0    28096.82    27396.06    630.18 o 
  11   8   0    19650.66    20732.53    514.41 o 
  12   8   0    19994.77    17544.78    465.07 o 
  13   8   0   192000.17   188612.38   3547.43 o 
  14   8   0    23191.77    23317.31    602.03 o 
  15   8   0   157274.06   160080.89   3047.95 o 
  16   8   0    43922.13    44561.59    973.72 o 
  17   8   0    11933.90    11399.13    377.92 o 
  18   8   0    18130.09    16544.52    550.77 o 
  19   8   0    31489.18    29079.42    810.96 o 
  20   8   0     7699.77     7807.94    384.80 o 
  21   8   0     9543.83     9006.21    545.87 o 
  22   8   0    19159.69    18693.20    630.02 o 
  23   8   0     6784.37     7522.49    421.79 o 
  24   8   0    21536.98    19355.81    738.54 o 
  25   8   0    33483.20    32982.03    949.75 o 
  26   8   0     8070.43     7664.23    438.94 o 
  27   8   0    33073.35    33330.21    983.79 o 
  28   8   0    13194.23    14201.97    601.09 o 
  29   8   0     1831.18     1413.03    291.98 o 
  30   8   0     6181.45     5851.17    420.54 o 
  31   8   0    10583.32    10807.01    634.96 o 
  32   8   0       52.65      104.29    283.14 o 
  33   8   0     3992.66     4116.18    469.95 o 
  34   8   0     3497.08     3770.69    542.08 o 
  35   8   0      190.48     -108.51    307.37 o 
  36   8   0     3103.26     3841.43    480.17 o 
  37   8   0     5704.49     6227.05    779.66 o 
  38   8   0      512.33      691.53    482.55 o 
   0  10   0      612.51      637.17    267.30 o 
   1  10   0     6166.18     6395.51    233.13 o 
   2  10   0     2378.08     2869.75    160.97 o 
   3  10   0    67371.97    67845.22   1347.08 o 
   4  10   0    26569.53    25520.46    587.72 o 
   5  10   0     4576.97     3998.65    191.16 o 
   6  10   0    86141.70    91907.71   1787.35 o 
   7  10   0    98162.24   106931.77   2062.39 o 
   8  10   0     2195.42     1614.02    222.08 o 
   9  10   0    59935.46    56549.79   1168.69 o 
  10  10   0     6752.99     6522.74    312.32 o 
  11  10   0     1199.40     1140.82    151.37 o 
  12  10   0    15216.35    15121.69    435.94 o 
  13  10   0    42659.85    43290.77    951.38 o 
  14  10   0    10035.93     9438.30    345.19 o 
  15  10   0    21744.99    21618.50    650.17 o 
  16  10   0    12124.95    11530.97    396.21 o 
  17  10   0    16448.67    16342.07    548.55 o 
  18  10   0    16537.97    15941.21    548.21 o 
  19  10   0     1759.78     1805.78    237.45 o 
  20  10   0     1745.15     1904.54    247.22 o 
  21  10   0    27325.56    26807.13    800.26 o 
  22  10   0     5454.35     5663.83    365.09 o 
  23  10   0     9763.32     8793.17    446.78 o 
  24  10   0      138.14      -52.01    221.07 o 
  25  10   0     5682.54     5558.04    408.52 o 
  26  10   0      905.05     1168.35    273.61 o 
  27  10   0    31567.96    31185.34    947.50 o 
  28  10   0      846.28      998.74    268.02 o 
  29  10   0      420.17      438.28    255.61 o 
  30  10   0      368.05       83.99    245.92 o 
  31  10   0     8497.85     8990.79    524.39 o 
  32  10   0       13.59        5.73    298.81 o 
  33  10   0    10529.57    10396.78    763.21 o 
  34  10   0     4954.22     5126.53    585.52 o 
  35  10   0       85.96      411.31    549.40 o 
  36  10   0     4104.98     3536.10    672.31 o 
  37  10   0     2802.34     3295.11    664.28 o 
   0  12   0   179131.33   183966.63   4886.19 o 
   1  12   0      747.17      219.11    110.99 o 
   2  12   0   111284.92   110971.18   2145.48 o 
   3  12   0      876.78      788.96    129.93 o 
   4  12   0    80761.09    80195.43   1594.69 o 
   5  12   0       67.37       33.01    105.63 o 
   6  12   0   102064.16    98266.93   2130.15 o 
   7  12   0     2537.62     2585.16    228.61 o 
   8  12   0    65442.51    62423.27   1289.78 o 
   9  12   0     1332.98     1532.19    187.34 o 
  10  12   0   107385.21   109383.11   2146.10 o 
  11  12   0     3140.40     3035.11    209.11 o 
  12  12   0    88136.70    88201.75   1774.20 o 
  13  12   0      452.75      213.26    193.14 o 
  14  12   0    12388.03    12134.69    413.71 o 
  15  12   0      987.62      855.27    171.77 o 
  16  12   0    38827.77    39408.84   1018.22 o 
  17  12   0       77.11       99.70    172.30 o 
  18  12   0    57259.74    55872.95   1363.69 o 
  19  12   0     3509.53     3357.71    292.56 o 
  20  12   0     2036.12     2019.60    264.64 o 
  21  12   0     9703.14     9595.20    462.27 o 
  22  12   0     8005.00     8094.88    435.93 o 
  23  12   0      562.13      425.05    230.53 o 
  24  12   0    41145.23    41993.53   1151.55 o 
  25  12   0      388.90      379.43    271.36 o 
  26  12   0      906.86      381.34    292.58 o 
  27  12   0     1600.76     1327.26    428.46 o 
  28  12   0    18597.88    19178.94    942.03 o 
  29  12   0       10.98      938.13    439.89 o 
  30  12   0    21788.04    19978.17    993.61 o 
  31  12   0        0.01      326.72    332.86 o 
  32  12   0       28.58     -305.52    305.52 o 
  33  12   0      237.87      457.02    431.98 o 
  34  12   0    11610.09    13731.62   1148.01 o 
  35  12   0       94.77     -427.20    427.20 o 
   0  14   0     9303.28     9868.46    468.63 o 
   1  14   0     4796.55     4630.05    228.64 o 
   2  14   0    24273.57    24228.13    599.65 o 
   3  14   0    27013.87    27633.38    664.14 o 
   4  14   0     2501.67     2314.60    181.38 o 
   5  14   0      953.81      859.71    140.32 o 
   6  14   0    10339.60    11128.76    424.83 o 
   7  14   0    26877.81    27822.78    769.45 o 
   8  14   0       22.96       84.06    157.09 o 
   9  14   0    60027.78    58695.11   1385.92 o 
  10  14   0    25721.64    22904.80    680.49 o 
  11  14   0     7931.04     7571.61    366.57 o 
  12  14   0    44432.19    44681.35   1124.78 o 
  13  14   0     6820.66     7013.80    593.14 o 
  14  14   0     1939.24     1682.03    229.26 o 
  15  14   0    28608.36    26922.96    888.54 o 
  16  14   0     8704.02     8803.77    826.14 o 
  17  14   0     7459.32     7374.93    446.32 o 
  18  14   0     6937.47     6532.64    436.14 o 
  19  14   0      619.72      966.67    273.68 o 
  20  14   0       10.71      -74.75    230.89 o 
  21  14   0    20095.88    19750.70    781.53 o 
  22  14   0     2656.95     2655.21    347.99 o 
  23  14   0    10286.69    10696.07    702.35 o 
  24  14   0     2107.27     2180.15    417.86 o 
  25  14   0     9780.58     9708.26    695.65 o 
  26  14   0        8.19       92.35    309.40 o 
  27  14   0    17345.79    16804.93    923.09 o 
  28  14   0     2219.25     2723.61    471.74 o 
  29  14   0     2051.76     2480.43    463.96 o 
  30  14   0     3831.84     4317.71    600.21 o 
  31  14   0     6351.03     6037.22    610.76 o 
  32  14   0     1235.98     1868.25    562.12 o 
  33  14   0     9945.89     9437.54    828.99 o 
  34  14   0      450.08      451.86    471.26 o 
   0  16   0    89649.26    89475.58   3739.23 o 
   1  16   0    13460.77    14716.63    613.98 o 
   2  16   0    24287.69    25408.57   1487.76 o 
   3  16   0    75905.91    75405.55   1725.64 o 
   4  16   0     6322.11     6141.92    335.91 o 
   5  16   0    11085.94    11016.19    446.20 o 
   6  16   0    30143.09    29928.58    830.92 o 
   7  16   0    14512.35    15064.71    532.19 o 
   8  16   0      958.49      684.10    216.13 o 
   9  16   0    94870.52    91052.36   2057.72 o 
  10  16   0     9601.38     9990.43    507.76 o 
  11  16   0     9994.33     9948.00    444.69 o 
  12  16   0     8758.27     8364.33    418.30 o 
  13  16   0    20562.12    18754.30    640.77 o 
  14  16   0       11.13      126.20    235.53 o 
  15  16   0    46831.95    45692.78   1331.81 o 
  16  16   0     3123.47     3317.45    349.24 o 
  17  16   0     1019.90     1035.90    298.26 o 
  18  16   0     7432.88     7865.87    583.06 o 
  19  16   0    21948.60    22666.89   1005.21 o 
  20  16   0      201.12      257.02    310.04 o 
  21  16   0    28488.17    29896.37   1219.04 o 
  22  16   0      488.77      404.46    333.96 o 
  23  16   0      313.92      215.16    365.76 o 
  24  16   0     8331.31     8952.35    669.64 o 
  25  16   0     8232.02     7845.24    629.00 o 
  26  16   0        8.24      -31.92    313.58 o 
  27  16   0     4631.94     4848.20    555.68 o 
  28  16   0     4467.28     4375.40    553.79 o 
  29  16   0       46.01      -81.00    336.95 o 
  30  16   0     6938.85     7113.27    657.67 o 
  31  16   0    10410.43    10704.94    787.23 o 
  32  16   0      257.18      761.77    402.19 o 
   0  18   0    20312.73    20131.12   1100.80 o 
   1  18   0       73.71        4.91    222.88 o 
   2  18   0    10793.48    11926.15    681.49 o 
   3  18   0     4278.71     4420.45    382.82 o 
   4  18   0      533.46      313.26    258.73 o 
   5  18   0      132.09      -69.74    207.10 o 
   6  18   0     9204.19     9242.97    518.56 o 
   7  18   0     2094.13     2271.25    318.86 o 
   8  18   0    19161.95    19524.62    765.78 o 
   9  18   0      515.36      276.43    254.42 o 
  10  18   0    10899.30    10883.03    778.55 o 
  11  18   0     1161.62     1543.78    305.91 o 
  12  18   0    38014.45    36053.90   1395.44 o 
  13  18   0     2073.54     1740.65    349.85 o 
  14  18   0     7950.07     7923.64    696.36 o 
  15  18   0     2780.16     2965.87    410.97 o 
  16  18   0    22420.23    20224.94    937.24 o 
  17  18   0     2829.12     2901.17    420.63 o 
  18  18   0    38200.14    38335.99   1442.10 o 
  19  18   0     1975.78     2215.35    422.61 o 
  20  18   0     1921.20     1395.02    394.92 o 
  21  18   0      889.97      859.93    354.24 o 
  22  18   0     8139.36     8010.72    663.30 o 
  23  18   0        9.16       25.87    316.96 o 
  24  18   0     9902.01    11348.26    771.24 o 
  25  18   0      589.36      415.65    363.76 o 
  26  18   0     1347.59     1102.67    555.73 o 
  27  18   0       24.36      -47.01    330.96 o 
  28  18   0     5971.19     5983.05    630.81 o 
  29  18   0      130.19     1059.67    429.50 o 
  30  18   0    12523.69    11737.95    835.26 o 
   0  20   0     3455.05     3221.59    635.51 o 
   1  20   0    30905.98    28992.95   1008.49 o 
   2  20   0       81.82      140.35    246.71 o 
   3  20   0    20108.20    19595.19    794.93 o 
   4  20   0     9901.87    11292.17    599.30 o 
   5  20   0    14399.50    15375.03    953.96 o 
   6  20   0    14550.99    15058.99    695.46 o 
   7  20   0     9921.70     9196.72    559.64 o 
   8  20   0      515.12     1028.03    414.33 o 
   9  20   0    29803.99    29383.29   1340.77 o 
  10  20   0     7980.43     9483.02    689.57 o 
  11  20   0     8076.40     8318.88    652.55 o 
  12  20   0    11531.11    14272.22   1320.21 o 
  13  20   0     5013.64     4942.22    678.25 o 
  14  20   0     1043.45     1073.73    631.41 o 
  15  20   0    26730.47    27010.97   1469.46 o 
  16  20   0     1652.63     2289.78    567.12 o 
  17  20   0      574.63      361.02    508.40 o 
  18  20   0     8351.13     8734.06   1582.61 o 
  19  20   0    20400.50    23483.51   1383.46 o 
  20  20   0      405.51      454.87    438.11 o 
  21  20   0    15986.14    16315.89   1767.11 o 
  22  20   0     2095.15     2978.95    646.74 o 
  23  20   0       56.99      251.76    466.74 o 
  24  20   0     4844.19     4982.56    747.11 o 
  25  20   0     8050.08     8551.58   1156.21 o 
  26  20   0      315.63      624.13    489.93 o 
  27  20   0     6308.30     6564.72    828.66 o 
   0  22   0     8550.93     8298.59    774.04 o 
   1  22   0     4406.69     4931.37    450.78 o 
   2  22   0     7349.61     7771.40    545.94 o 
   3  22   0    40544.86    41319.87   2611.11 o 
   4  22   0      365.70      397.70    366.89 o 
   5  22   0     2260.02     2310.12    535.92 o 
   6  22   0      609.93      229.04    579.97 o 
   7  22   0     5214.67     5310.71    948.30 o 
   8  22   0       99.27     -287.54    328.58 o 
   9  22   0     7770.38     8755.91    727.14 o 
  10  22   0      567.58      109.51    434.72 o 
  11  22   0     1175.89      877.41    631.41 o 
  12  22   0     4608.85     4784.70    885.61 o 
  13  22   0     4397.21     5696.58    724.88 o 
  14  22   0       68.34     -393.36    393.36 o 
  15  22   0    13423.68    14844.09   1116.87 o 
  16  22   0     4909.26     5310.91    744.84 o 
  17  22   0     4594.10     4985.21    748.65 o 
  18  22   0     7657.16     8752.77   1193.11 o 
  19  22   0     2359.44     2126.01    746.21 o 
  20  22   0      140.41      317.81    462.11 o 
  21  22   0     4778.59     4549.54    749.51 o 
  22  22   0     1300.68     1204.57    555.57 o 
  23  22   0      143.62      613.67    492.22 o 
  24  22   0     1280.68     1225.02    595.41 o 
   0  24   0    52723.88    47904.80   3214.43 o 
   1  24   0        0.53      546.76    531.71 o 
   2  24   0     3672.92     4913.41    772.11 o 
   3  24   0      506.26      656.60    561.63 o 
   4  24   0    24135.76    24349.04   1160.78 o 
   5  24   0       71.65      -36.18    387.69 o 
   6  24   0    42124.36    44536.25   1705.25 o 
   7  24   0      576.38      529.46    557.48 o 
   8  24   0     2215.90     2279.41    487.93 o 
   9  24   0      789.37     1010.11    503.17 o 
  10  24   0     9770.95    11349.33   1009.70 o 
  11  24   0       65.27      -92.17    452.70 o 
  12  24   0    16172.38    17687.45   1260.73 o 
  13  24   0     1554.89     2062.75    596.28 o 
  14  24   0      822.33      416.48    639.61 o 
  15  24   0       16.70        6.45    463.30 o 
  16  24   0    12503.82    12651.81   3341.53 o 
  17  24   0       55.69      845.40    885.61 o 
  18  24   0    12630.20    13640.31   1159.43 o 
  19  24   0      191.50      287.64    518.73 o 
  20  24   0      891.93     1191.15    563.53 o 
   0  26   0     2237.00     1648.21    910.21 o 
   1  26   0     7648.94     6441.29    849.44 o 
   2  26   0      519.71     1806.74    628.62 o 
   3  26   0    20648.18    20586.91   1411.23 o 
   4  26   0      249.83     1650.59    619.69 o 
   5  26   0     1870.33     2567.68    774.91 o 
   6  26   0     5936.50     6175.63    861.04 o 
   7  26   0     2851.32     1500.61    934.81 o 
   8  26   0     1241.84     1689.21    918.41 o 
   9  26   0     3888.20     4624.84   1148.01 o 
  10  26   0      939.96     2033.62    934.81 o 
  11  26   0      108.12      -44.13    501.53 o 
  12  26   0     3596.50     4083.07    759.69 o 
  13  26   0     2570.48     2702.84    672.31 o 
   3   1   1     1994.86     2073.31    127.87 o 
   4   1   1    47696.57    48382.54    982.76 o 
   5   1   1    26793.63    21776.84    478.04 o 
   6   1   1    58700.31    62068.33   1156.03 o 
   7   1   1    61731.57    62162.50   1229.13 o 
   8   1   1   162441.30   164408.42   2981.63 o 
   9   1   1    38028.43    37960.02    774.13 o 
  10   1   1    92237.02    95573.78   1794.24 o 
  11   1   1   109501.26   105863.27   2117.86 o 
  12   1   1     4445.10     4776.04    194.11 o 
  13   1   1    66581.77    61396.21   1299.05 o 
  14   1   1    17285.63    15034.07    419.78 o 
  15   1   1    34449.09    34116.54    765.36 o 
  16   1   1    25223.77    23799.46    595.77 o 
  17   1   1   116827.50   123974.25   2371.91 o 
  18   1   1     4102.87     4409.63    285.43 o 
  19   1   1    39190.64    36289.37    859.41 o 
  20   1   1    32671.54    33216.05    787.53 o 
  21   1   1     1369.48     1587.89    173.05 o 
  22   1   1    11898.97    11743.54    393.05 o 
  23   1   1    19356.94    20993.95    561.89 o 
  24   1   1      578.54      509.23    157.99 o 
  25   1   1    19434.18    19557.40    638.22 o 
  26   1   1     3600.76     3909.36    303.90 o 
  27   1   1     3392.37     3413.30    453.31 o 
  28   1   1      762.81      597.38    258.44 o 
  29   1   1    21827.82    23025.40    861.69 o 
  30   1   1     2274.19     2852.60    372.35 o 
  31   1   1     5376.63     5432.48    464.09 o 
  32   1   1    13146.69    13046.85    691.90 o 
  33   1   1     1635.92     1729.00    357.94 o 
  34   1   1     2913.47     2760.53    410.30 o 
  35   1   1    14887.71    14940.30    764.17 o 
  36   1   1     2007.27     3163.23    451.18 o 
  37   1   1     3962.71     4984.83    674.64 o 
  38   1   1     4148.02     4719.60    634.53 o 
  39   1   1      989.80     1275.06    385.85 o 
   1   3   1     6540.61     6160.70    161.51 o 
   2   3   1   107176.45   111785.17   2235.46 o 
   3   3   1    33130.83    32648.67    704.77 o 
   4   3   1    93794.59    96159.14   2203.67 o 
   5   3   1   381247.09   386977.41   7634.84 o 
   6   3   1   103644.34    99656.19   2026.23 o 
   7   3   1    37798.91    39019.83    857.81 o 
   8   3   1   260707.30   263969.47   4804.33 o 
   9   3   1    26480.49    29657.53    617.46 o 
  10   3   1   170598.59   180975.64   3266.12 o 
  11   3   1     9775.79    10395.38    293.94 o 
  12   3   1     3088.32     2978.00    159.48 o 
  13   3   1    19568.14    20353.51    490.47 o 
  14   3   1   102942.30    98128.66   1949.65 o 
  15   3   1     1340.23     1685.19    146.23 o 
  16   3   1    64954.27    63514.47   1297.72 o 
  17   3   1     1476.88     1666.32    154.56 o 
  18   3   1     4559.94     4057.09    222.80 o 
  19   3   1     3015.90     3506.51    213.57 o 
  20   3   1    95664.18    91954.54   1832.73 o 
  21   3   1    12588.94    13397.67    423.25 o 
  22   3   1    36803.36    37308.71    860.95 o 
  23   3   1     2451.71     2936.89    222.10 o 
  24   3   1     3910.68     4427.60    379.62 o 
  25   3   1      222.62      163.43    192.67 o 
  26   3   1    31756.20    31977.83    893.68 o 
  27   3   1     4155.69     4028.11    328.66 o 
  28   3   1     9548.19     9560.32    564.29 o 
  29   3   1     3409.01     3888.24    395.27 o 
  30   3   1     7737.39     8097.02    530.73 o 
  31   3   1      730.73     1317.73    329.94 o 
  32   3   1    27165.98    25081.83   1174.66 o 
  33   3   1     4731.70     5327.06    476.42 o 
  34   3   1     4341.89     5399.90    498.31 o 
  35   3   1      549.68      635.42    377.56 o 
  36   3   1     2925.27     3705.57    455.23 o 
  37   3   1       45.93      943.65    364.20 o 
  38   3   1    14672.43    14571.21    806.04 o 
  39   3   1      140.94      773.73    366.72 o 
   1   5   1   204300.23   205997.31   3813.86 o 
   2   5   1    85351.91    85103.61   1616.66 o 
   3   5   1    35525.64    35491.68    715.43 o 
   4   5   1    22721.88    23055.61    510.43 o 
   5   5   1   147011.47   152980.06   2434.99 o 
   6   5   1     2408.92     3413.46    240.81 o 
   7   5   1   309259.81   324623.72   6284.47 o 
   8   5   1    15415.11    13154.06    342.50 o 
   9   5   1     5209.21     5441.85    191.82 o 
  10   5   1      963.46      979.09    121.63 o 
  11   5   1   124067.61   126755.15   2291.91 o 
  12   5   1     5527.58     6480.69    224.02 o 
  13   5   1    68563.90    65871.76   1335.25 o 
  14   5   1    45922.63    42461.84    924.33 o 
  15   5   1     6510.06     7771.87    312.05 o 
  16   5   1    30473.63    29720.66    684.39 o 
  17   5   1    65812.79    69991.55   1359.73 o 
  18   5   1     9130.11     9027.08    308.44 o 
  19   5   1    15066.41    15085.74    494.67 o 
  20   5   1    13266.43    11362.19    540.07 o 
  21   5   1     2218.16     3724.40    280.29 o 
  22   5   1     9246.07     8493.13    404.93 o 
  23   5   1    23750.73    24374.05    722.63 o 
  24   5   1     3874.29     4647.06    320.96 o 
  25   5   1    23780.03    24586.99    752.11 o 
  26   5   1    12437.31    13226.90    527.53 o 
  27   5   1    11244.51    11123.71    501.81 o 
  28   5   1     6352.44     7148.21    509.00 o 
  29   5   1    18001.49    16729.80    942.35 o 
  30   5   1     2402.25     1626.19    342.97 o 
  31   5   1    10592.43    10235.29    606.15 o 
  32   5   1     5036.33     5121.24    474.67 o 
  33   5   1     8558.66     7156.24    543.89 o 
  34   5   1     2724.46     3033.71    425.76 o 
  35   5   1    13352.51    12282.06    716.45 o 
  36   5   1      532.08      -54.12    495.92 o 
  37   5   1     1510.17     1295.53    383.94 o 
  38   5   1     2611.36     3310.54    467.42 o 
  39   5   1     2071.33     2700.70    448.94 o 
   1   7   1    28548.83    29019.54    616.88 o 
   2   7   1     7771.39     8760.86    320.13 o 
   3   7   1    36485.93    37462.92    771.94 o 
   4   7   1    10582.59    11642.19    307.59 o 
   5   7   1    90928.57    94905.33   1635.16 o 
   6   7   1    27558.50    28734.35    574.92 o 
   7   7   1   141095.02   142274.84   2637.89 o 
   8   7   1    16454.72    14076.76    383.89 o 
   9   7   1    19916.44    22172.52    506.94 o 
  10   7   1     1833.90     1295.13    129.76 o 
  11   7   1    34868.87    35625.52    806.99 o 
  12   7   1     6477.13     6535.75    253.72 o 
  13   7   1    75075.62    73723.92   1595.30 o 
  14   7   1     7244.05     7915.92    279.24 o 
  15   7   1    18970.25    19578.04    501.32 o 
  16   7   1    21412.49    20612.24    537.77 o 
  17   7   1    63159.97    60600.82   1410.72 o 
  18   7   1     2063.28     2384.52    224.58 o 
  19   7   1    36907.48    34821.65    909.53 o 
  20   7   1     5345.75     4563.64    306.30 o 
  21   7   1     4265.11     3731.11    281.83 o 
  22   7   1     9646.81     8800.59    424.11 o 
  23   7   1    62292.39    59490.35   1444.73 o 
  24   7   1     6116.60     6527.41    385.33 o 
  25   7   1    12779.59    14393.65    561.67 o 
  26   7   1     6651.73     6328.95    398.31 o 
  27   7   1     1885.15     1227.01    496.62 o 
  28   7   1     8025.70     7993.40    452.92 o 
  29   7   1    16617.23    15498.89    638.20 o 
  30   7   1     1247.84     1249.38    285.22 o 
  31   7   1     1435.72     1201.27    343.24 o 
  32   7   1     6176.96     8277.57    568.23 o 
  33   7   1    10040.13     9978.89   1002.32 o 
  34   7   1      678.04      968.32    341.57 o 
  35   7   1    18608.94    19029.45    998.83 o 
  36   7   1      217.40     -166.76    355.42 o 
  37   7   1     2907.22     3198.14    536.21 o 
  38   7   1      559.01      592.01    514.50 o 
   1   9   1    14202.71    15133.62    393.00 o 
   2   9   1    74937.27    72051.26   1423.28 o 
   3   9   1    11550.18    12297.37    346.54 o 
   4   9   1    20536.50    18362.83    466.32 o 
   5   9   1    14310.50    14461.83    411.10 o 
   6   9   1    28320.87    28783.35    593.73 o 
   7   9   1    18665.77    20066.15    499.66 o 
   8   9   1   181539.44   186786.66   3470.17 o 
   9   9   1    29217.28    30438.15    690.50 o 
  10   9   1    59879.64    58468.25   1198.68 o 
  11   9   1     5890.67     6251.56    253.63 o 
  12   9   1     8696.40     9142.74    354.51 o 
  13   9   1     3968.17     4400.64    229.40 o 
  14   9   1    93317.05    90502.02   1818.87 o 
  15   9   1     7271.75     7009.16    342.60 o 
  16   9   1   106183.14   100370.77   2224.49 o 
  17   9   1     4818.66     4671.69    288.71 o 
  18   9   1     4199.50     4867.51    521.86 o 
  19   9   1     7246.84     6927.86    359.31 o 
  20   9   1    31327.26    30912.10    850.87 o 
  21   9   1     4044.58     4357.14    311.03 o 
  22   9   1     2986.94     3900.63    305.38 o 
  23   9   1     4422.72     3743.34    313.76 o 
  24   9   1    11451.90    10453.92    491.61 o 
  25   9   1      696.16      503.96    231.92 o 
  26   9   1    50407.94    48061.45   1269.84 o 
  27   9   1     1964.34     2239.66    306.55 o 
  28   9   1    22219.78    21775.50    754.82 o 
  29   9   1     1623.57     1836.53    294.98 o 
  30   9   1     1568.43      825.71    297.91 o 
  31   9   1      450.24      642.47    262.41 o 
  32   9   1    13906.64    13365.22    839.33 o 
  33   9   1     1011.99      785.18    386.05 o 
  34   9   1     7213.26     7097.35    660.23 o 
  35   9   1      804.74      520.62    389.79 o 
  36   9   1     1894.59     2611.10    627.04 o 
  37   9   1     1151.11     1074.87    506.14 o 
   1  11   1    76109.36    71606.29   1497.06 o 
   2  11   1    65959.07    64710.46   1331.08 o 
   3  11   1    21029.82    21460.95    536.80 o 
   4  11   1    86669.95    84157.74   1679.65 o 
   5  11   1    56147.63    51264.24    990.20 o 
   6  11   1     4143.11     4370.09    190.90 o 
   7  11   1   101737.50   104951.98   1858.27 o 
   8  11   1    91500.86    95687.68   1834.82 o 
   9  11   1     3608.73     3295.95    199.08 o 
  10  11   1    39929.78    40916.37    887.50 o 
  11  11   1    52430.14    47989.48   1073.14 o 
  12  11   1      355.68      148.02    129.79 o 
  13  11   1    18661.26    16406.97    498.49 o 
  14  11   1    42320.79    42112.31    941.40 o 
  15  11   1     9427.56     9965.88    399.82 o 
  16  11   1     9691.70    10607.67    498.89 o 
  17  11   1    35905.57    35206.19    931.68 o 
  18  11   1     9312.03     8781.27    540.48 o 
  19  11   1     7943.64     7892.30    389.67 o 
  20  11   1    21896.78    23490.62    710.32 o 
  21  11   1     9735.36     7956.15    412.61 o 
  22  11   1     9171.97    10545.30    473.17 o 
  23  11   1    25339.51    24648.62    772.39 o 
  24  11   1      397.00      -49.91    217.60 o 
  25  11   1    13360.47    13173.78    565.17 o 
  26  11   1     1473.86     1100.64    430.82 o 
  27  11   1      151.03      260.37    390.90 o 
  28  11   1     2517.40     2513.66    423.57 o 
  29  11   1     9577.56     9736.50    673.22 o 
  30  11   1     1008.37      512.04    517.13 o 
  31  11   1     6129.77     6441.82    932.41 o 
  32  11   1     5444.73     6165.52    588.27 o 
  33  11   1     1201.55     1284.89    517.76 o 
  34  11   1     2028.45     1217.76    502.86 o 
  35  11   1    12100.71    13453.76   1230.01 o 
  36  11   1     1539.50     1666.63    565.14 o 
   1  13   1    56015.59    58044.74   1194.12 o 
   2  13   1    37587.22    37779.61    844.66 o 
   3  13   1     4891.10     5631.09    310.49 o 
   4  13   1    19155.53    19098.52    506.38 o 
   5  13   1    52060.00    48732.80   1007.00 o 
   6  13   1    10375.46    10318.70    353.31 o 
   7  13   1    15853.97    14473.53    444.94 o 
   8  13   1    21901.61    21596.33    640.51 o 
   9  13   1     1010.59      651.92    169.60 o 
  10  13   1    32561.99    32862.57    864.34 o 
  11  13   1    93475.47    93042.13   2076.33 o 
  12  13   1      442.31      566.19    168.11 o 
  13  13   1    28065.60    25983.99    755.16 o 
  14  13   1    21951.72    22339.77    679.24 o 
  15  13   1     1517.12     1298.50    231.80 o 
  16  13   1    17825.92    17633.77    665.80 o 
  17  13   1    45620.29    41799.07   1266.56 o 
  18  13   1     4508.76     5250.26    381.66 o 
  19  13   1    11268.76    12747.95    610.73 o 
  20  13   1    26461.36    26654.60   1134.97 o 
  21  13   1     2535.06     1849.01    367.16 o 
  22  13   1     2034.14     2185.63    534.49 o 
  23  13   1    28562.50    26283.81   1114.11 o 
  24  13   1    11216.50    11230.20   1116.23 o 
  25  13   1    13218.86    12826.63    754.26 o 
  26  13   1     9697.97     9352.28    716.12 o 
  27  13   1     3304.47     4199.65    504.03 o 
  28  13   1     6381.30     6630.90    862.72 o 
  29  13   1    16048.24    14896.01    860.85 o 
  30  13   1      314.36      747.75    369.59 o 
  31  13   1    11669.86    11313.45    777.94 o 
  32  13   1     5442.73     5390.29    591.32 o 
  33  13   1      121.53      193.52    343.94 o 
  34  13   1     1816.74     2294.51    603.54 o 
  35  13   1     5805.88     6141.84    799.16 o 
   1  15   1     3686.85     3432.74    227.37 o 
   2  15   1    54097.65    55107.03   1173.54 o 
   3  15   1     2708.64     2767.71    212.08 o 
   4  15   1    78521.43    78871.52   1612.83 o 
   5  15   1     2069.90     2172.05    198.15 o 
   6  15   1     1146.52     1111.84    168.61 o 
   7  15   1     3387.88     3429.82    233.46 o 
   8  15   1    56079.43    55737.83   1338.64 o 
   9  15   1     1448.33     1432.96    247.44 o 
  10  15   1    52815.57    50486.68   1248.50 o 
  11  15   1     4149.83     4448.26    298.08 o 
  12  15   1     2489.12     2476.76    255.49 o 
  13  15   1     2230.75     2392.69    255.13 o 
  14  15   1    18229.24    17437.31    681.32 o 
  15  15   1      775.99      537.90    368.38 o 
  16  15   1    22529.32    19044.46    896.35 o 
  17  15   1      627.25      824.94    314.15 o 
  18  15   1     7855.42     7566.86    567.66 o 
  19  15   1      560.29      237.40    290.04 o 
  20  15   1    43938.57    44787.81   1570.75 o 
  21  15   1      337.56       16.55    300.94 o 
  22  15   1    11186.39    11392.50    723.63 o 
  23  15   1      334.35       59.86    309.73 o 
  24  15   1     1951.22     1670.03    394.62 o 
  25  15   1     1046.09     1150.52    368.17 o 
  26  15   1    13651.70    12805.86    804.34 o 
  27  15   1     1385.57     1203.60    396.61 o 
  28  15   1    12138.14    10577.40   1277.40 o 
  29  15   1      495.57     1088.05    403.75 o 
  30  15   1     2141.66     1461.14    425.98 o 
  31  15   1      301.73     1236.60    484.75 o 
  32  15   1    19829.08    19222.77   1047.81 o 
  33  15   1      351.54      180.19    597.18 o 
   1  17   1    64533.96    64661.62   1748.61 o 
   2  17   1     1992.01      965.08    260.02 o 
   3  17   1     1898.71     1653.09    282.24 o 
   4  17   1     9015.95     7688.96    399.01 o 
   5  17   1    28631.57    28201.60    825.31 o 
   6  17   1     7493.45     7035.57    505.12 o 
   7  17   1    15756.73    18826.37    659.38 o 
   8  17   1     6985.82     6552.16    427.25 o 
   9  17   1     3298.61     3220.45    375.35 o 
  10  17   1    10589.01    10810.66    476.37 o 
  11  17   1    30754.39    28330.30    964.97 o 
  12  17   1      108.89       -0.23    246.02 o 
  13  17   1    23468.63    20798.34   1100.45 o 
  14  17   1     1268.95      959.34    310.06 o 
  15  17   1     2348.51     2074.33    366.72 o 
  16  17   1      642.64      227.04    294.17 o 
  17  17   1    28208.67    29206.96   1164.49 o 
  18  17   1     2658.74     3103.66    434.78 o 
  19  17   1    10487.79    10523.36    934.16 o 
  20  17   1     5649.06     5422.07    539.48 o 
  21  17   1      334.31      137.26    307.06 o 
  22  17   1     4297.10     4591.22    651.15 o 
  23  17   1    20976.85    21117.12   1018.73 o 
  24  17   1     2015.74     2500.02    451.78 o 
  25  17   1     8619.77     8311.44    787.45 o 
  26  17   1     7406.58     7003.48    765.52 o 
  27  17   1     5087.96     6396.84    621.69 o 
  28  17   1     5283.04     4195.79    644.24 o 
  29  17   1    13720.14    13777.96    875.21 o 
  30  17   1     1309.32     1343.82    446.57 o 
  31  17   1     4420.47     4218.77    669.75 o 
   1  19   1    37559.87    37440.80   1203.24 o 
   2  19   1    12179.87    12263.59    610.68 o 
   3  19   1     6061.38     5921.79    444.96 o 
   4  19   1      832.28      425.44    267.63 o 
   5  19   1    28365.18    30012.63    995.04 o 
   6  19   1     1543.42      672.97    289.69 o 
   7  19   1    35777.85    36820.14   1167.52 o 
   8  19   1    11718.76    12240.28    972.90 o 
   9  19   1      426.06      266.67    270.20 o 
  10  19   1     3287.37     2982.63    363.67 o 
  11  19   1    23868.36    23978.75   1305.27 o 
  12  19   1     3330.43     3493.53    571.84 o 
  13  19   1    10925.14    10308.86    922.51 o 
  14  19   1     3711.17     2984.65    452.23 o 
  15  19   1     3337.04     4056.03    478.29 o 
  16  19   1     4591.89     4425.69    499.48 o 
  17  19   1    16129.00    16203.96    855.09 o 
  18  19   1       37.78     -235.58    306.97 o 
  19  19   1     6851.38     6818.80    595.51 o 
  20  19   1     9719.45     8102.82    658.29 o 
  21  19   1     1373.50     2494.43    458.65 o 
  22  19   1     3421.46     3132.57    487.40 o 
  23  19   1    16612.95    18580.75    972.45 o 
  24  19   1      217.45      503.62    393.16 o 
  25  19   1     6795.00     8016.86    679.30 o 
  26  19   1      365.52      426.76    378.74 o 
  27  19   1     3580.38     3437.55    548.07 o 
  28  19   1      217.94      308.38    433.70 o 
   1  21   1     5195.83     4018.27    414.47 o 
   2  21   1    26799.62    28697.71   1352.83 o 
   3  21   1     1004.94     1435.71    322.35 o 
   4  21   1    25441.53    25229.10    941.29 o 
   5  21   1     1497.65     1520.87    402.42 o 
   6  21   1     2917.63     2857.82    377.73 o 
   7  21   1     2654.66     3192.00    399.01 o 
   8  21   1    42657.90    41895.39   1340.13 o 
   9  21   1     4859.39     5273.21    473.43 o 
  10  21   1    19282.90    19483.61   1205.87 o 
  11  21   1     3596.28     3755.11    618.39 o 
  12  21   1     1933.68     1441.78    492.81 o 
  13  21   1      917.87      787.93    455.32 o 
  14  21   1    27317.88    29001.60   2550.22 o 
  15  21   1      144.78      -22.10    403.60 o 
  16  21   1    13941.03    14576.68   1109.14 o 
  17  21   1      836.24      680.61    492.00 o 
  18  21   1     2221.24     2992.14    651.22 o 
  19  21   1      921.23      961.42    569.90 o 
  20  21   1    14428.42    16722.14   1192.72 o 
  21  21   1       53.14      -78.96    464.43 o 
  22  21   1     4455.18     5221.45    757.19 o 
  23  21   1      634.80      549.97    500.87 o 
  24  21   1     2348.88     3083.38   1016.81 o 
  25  21   1      399.02      733.24    495.03 o 
   1  23   1     7028.05     6776.74    514.25 o 
   2  23   1     6491.40     7945.70    552.65 o 
   3  23   1     1474.63     1498.94    350.50 o 
   4  23   1    13441.45    12273.04    806.98 o 
   5  23   1    10679.14    11869.74    797.96 o 
   6  23   1      984.43     1392.66    429.43 o 
   7  23   1    13609.79    15081.70    894.62 o 
   8  23   1     7990.63     6969.13    912.49 o 
   9  23   1      450.30      681.98    481.02 o 
  10  23   1     6475.00     6021.39    780.86 o 
  11  23   1    13875.59    14664.27   1799.92 o 
  12  23   1     2152.71     3602.90    660.11 o 
  13  23   1    11954.12    13475.78   1063.07 o 
  14  23   1     7852.28     8442.52    918.36 o 
  15  23   1      747.71      809.71    495.03 o 
  16  23   1     4297.95     4910.31    727.30 o 
  17  23   1    12709.95    12585.61   1083.32 o 
  18  23   1      227.16     -131.88    487.86 o 
  19  23   1     8671.47     9373.65   1020.91 o 
  20  23   1     3105.99     3729.66    718.94 o 
  21  23   1      507.07      830.63    647.81 o 
  22  23   1     1372.30     1154.72    566.95 o 
   1  25   1     4882.02     5561.73    790.69 o 
   2  25   1     3057.41     3249.15    529.51 o 
   3  25   1     3122.20     2956.92    714.35 o 
   4  25   1     3246.09     2373.45    485.03 o 
   5  25   1    15504.66    17348.92   1186.15 o 
   6  25   1      243.26      140.67    364.70 o 
   7  25   1    13461.76    13027.32   1065.77 o 
   8  25   1     3688.79     3835.14    685.34 o 
   9  25   1      481.88      658.49   1111.11 o 
  10  25   1     3513.62     2604.40    787.21 o 
  11  25   1    13022.56    13864.50   2509.22 o 
  12  25   1      364.48      802.83    503.94 o 
  13  25   1     7597.23     8754.48    975.76 o 
  14  25   1     8268.13     9037.39    974.12 o 
  15  25   1      793.70      785.55    544.95 o 
  16  25   1     6377.30     8317.64    946.95 o 
  17  25   1     7981.72     8926.57   1008.71 o 
   1  27   1     1952.72     2621.74    832.31 o 
   2  27   1    11777.87    13996.88   1168.27 o 
   3  27   1       57.66     1111.15    591.34 o 
   4  27   1    11811.24    11457.89   1077.32 o 
   5  27   1      162.53      549.40    787.21 o 
   6  27   1      813.22     1779.42    967.61 o 
   7  27   1       52.79      344.40    828.21 o 
   8  27   1    13654.72    13407.11   1738.41 o 
   0   0   2   541722.31   527234.63  16524.71 o 
   2   0   2   101596.80   111186.92   2864.19 o 
   4   0   2   150859.53   157369.14   4815.19 o 
   6   0   2    98410.41    91025.75   2490.10 o 
   8   0   2    49096.20    48142.33   1399.68 o 
  10   0   2   129348.61   134200.63   3312.37 o 
  12   0   2   112844.27   108869.40   3023.62 o 
  14   0   2    25594.60    29406.96    882.97 o 
  16   0   2    86528.18    87018.56   2430.00 o 
  18   0   2   144024.14   140391.11   3783.91 o 
  20   0   2    15674.23    16050.26    664.87 o 
  22   0   2    15720.88    15906.15    665.43 o 
  24   0   2    36844.05    38575.88   1279.93 o 
  26   0   2     8881.45     8177.34    516.28 o 
  28   0   2    29858.76    30481.72   1447.31 o 
  30   0   2    23081.95    24160.06   1274.19 o 
  32   0   2     1135.57     1263.21    651.91 o 
  34   0   2    11242.09     9555.45   1767.12 o 
  36   0   2    11015.43    11299.84   1135.71 o 
  38   0   2     1087.53      805.55    832.31 o 
   0   2   2    88186.13    83944.91   2217.23 o 
   1   2   2    37926.43    32854.46    595.37 o 
   2   2   2    20140.79    20945.59    481.08 o 
   3   2   2   204477.91   193213.95   4452.50 o 
   4   2   2    25922.08    27353.68    551.61 o 
   5   2   2    19331.68    19938.57    459.64 o 
   6   2   2    94863.22    86715.99   1743.91 o 
   7   2   2    26101.28    25608.91    549.28 o 
   8   2   2    14080.99    16720.40    375.02 o 
   9   2   2   215176.03   220076.08   3952.91 o 
  10   2   2    63983.41    67055.66   1319.97 o 
  11   2   2    28956.03    27961.45    621.09 o 
  12   2   2    26607.86    26845.55    614.92 o 
  13   2   2    24751.03    23573.13    570.62 o 
  14   2   2    20551.61    21139.46    525.16 o 
  15   2   2    83910.36    76711.91   1605.51 o 
  16   2   2    51341.57    52710.21   1146.05 o 
  17   2   2     7412.04     7018.45    282.51 o 
  18   2   2    18332.88    21295.02    511.69 o 
  19   2   2    63305.71    62191.23   1343.31 o 
  20   2   2      427.87      596.51    144.02 o 
  21   2   2    57811.95    54379.09   1196.87 o 
  22   2   2    15731.50    17101.79    504.99 o 
  23   2   2     8980.80     9820.65    369.43 o 
  24   2   2    20765.71    21254.40    588.36 o 
  25   2   2    11933.03    12512.47    439.34 o 
  26   2   2      364.02      510.08    200.72 o 
  27   2   2    30047.48    29537.88    872.64 o 
  28   2   2     4845.28     5096.35    360.50 o 
  29   2   2     2029.05     1754.51    319.83 o 
  30   2   2     5052.50     5418.17    450.48 o 
  31   2   2    19794.80    18596.67    804.61 o 
  32   2   2      835.52      667.51    621.38 o 
  33   2   2    20219.52    21062.08    870.67 o 
  34   2   2     2061.97     2015.15    371.05 o 
  35   2   2      893.48      688.23    318.80 o 
  36   2   2     3958.46     4797.94    493.86 o 
  37   2   2     4432.91     5175.18    516.54 o 
  38   2   2     1137.65      799.78    377.56 o 
  39   2   2     3417.92     4103.14    498.48 o 
   0   4   2   162487.22   176011.08   4581.18 o 
   1   4   2    15669.82    14139.83    345.82 o 
   2   4   2    61720.53    64881.34   1225.17 o 
   3   4   2   235114.58   252057.28   4460.70 o 
   4   4   2     9177.62     8744.01    255.16 o 
   5   4   2     5612.29     5966.14    208.45 o 
   6   4   2    16118.48    16015.12    385.63 o 
   7   4   2    64579.58    67698.55   1376.42 o 
   8   4   2    47542.49    45411.40   1042.83 o 
   9   4   2   136175.63   145699.25   2809.35 o 
  10   4   2    29178.87    31517.34    699.34 o 
  11   4   2     7801.11     8030.33    255.23 o 
  12   4   2    65224.20    62709.78   1251.05 o 
  13   4   2    29758.98    30355.49    665.63 o 
  14   4   2    27340.17    26854.30    631.52 o 
  15   4   2   101258.92   100844.34   1937.39 o 
  16   4   2    11212.61    10899.77    348.95 o 
  17   4   2    13454.54    13068.20    388.88 o 
  18   4   2    23566.91    26117.49    613.38 o 
  19   4   2    32408.11    30061.55    744.65 o 
  20   4   2     9180.10     9447.62    347.49 o 
  21   4   2    36133.31    32275.27    815.36 o 
  22   4   2     8123.90     7416.43    323.83 o 
  23   4   2      177.21      -91.01    146.29 o 
  24   4   2     7447.28     6528.34    369.53 o 
  25   4   2    27492.29    30282.20    842.98 o 
  26   4   2     4499.75     4168.44    324.59 o 
  27   4   2    19250.38    21091.15    678.70 o 
  28   4   2     9695.37    10197.30    849.07 o 
  29   4   2     6876.41     6860.20    419.77 o 
  30   4   2     4268.80     4819.73    517.22 o 
  31   4   2    14148.43    13432.81    791.50 o 
  32   4   2       45.67      -66.51    258.66 o 
  33   4   2     9895.64    10859.70    628.76 o 
  34   4   2     5770.39     5296.34    485.91 o 
  35   4   2      273.17        8.81    343.24 o 
  36   4   2     2830.65     3967.15    577.59 o 
  37   4   2     8185.39     8453.59    617.34 o 
  38   4   2      314.96     1062.40    366.84 o 
  39   4   2     7420.81     8589.86   1036.87 o 
   0   6   2   129815.18   124972.52   3487.44 o 
   1   6   2     7146.64     7903.89    242.17 o 
   2   6   2    52914.93    48634.61   1039.28 o 
   3   6   2    31552.91    32853.87    690.42 o 
   4   6   2   113168.68   120758.44   2461.97 o 
   5   6   2    10777.63    11405.66    346.21 o 
   6   6   2   167346.59   167894.53   2713.12 o 
   7   6   2     2801.01     2632.38    132.94 o 
   8   6   2    36353.20    36377.89    746.21 o 
   9   6   2     4629.88     4584.80    185.05 o 
  11   6   2      464.56      558.37    117.89 o 
  12   6   2   134756.83   128162.07   2771.13 o 
  13   6   2     6843.91     7223.54    295.35 o 
  14   6   2    14095.32    15177.04    449.78 o 
  15   6   2     9937.13    10011.84    367.41 o 
  16   6   2    35517.73    33123.21    859.25 o 
  17   6   2    13658.37    13014.81    446.67 o 
  18   6   2    94437.95    93587.02   2061.09 o 
  19   6   2     4130.28     3916.81    319.26 o 
  20   6   2     4147.29     3708.16    266.80 o 
  21   6   2      999.97     1047.47    200.69 o 
  22   6   2    28801.26    28645.09    803.80 o 
  23   6   2     4104.45     4827.90    321.35 o 
  24   6   2    50069.99    50707.63   1272.10 o 
  25   6   2    10790.66    11145.77    486.59 o 
  26   6   2     3452.55     3662.76    320.92 o 
  27   6   2     1129.01     1043.87    251.72 o 
  28   6   2    19414.98    17881.76    663.27 o 
  29   6   2      354.86      187.81    229.89 o 
  30   6   2    17744.80    17828.75    669.30 o 
  31   6   2      134.31       80.06    262.92 o 
  32   6   2     3109.85     3409.34    403.29 o 
  33   6   2      423.41      322.71    334.95 o 
  34   6   2     9535.43     9798.43    751.49 o 
  35   6   2      189.93      893.29    394.34 o 
  36   6   2    14425.13    14922.34    914.94 o 
  37   6   2      529.61      864.85    396.13 o 
  38   6   2     1151.48     1705.95    465.72 o 
   0   8   2    14374.43    15591.60    548.32 o 
   1   8   2    25009.42    27080.08    585.05 o 
   2   8   2    14464.72    15304.80    389.49 o 
   3   8   2    81551.59    75827.06   1569.74 o 
   4   8   2    30548.58    33349.66    694.09 o 
   5   8   2    59799.00    65371.36   1225.45 o 
   6   8   2    17527.98    17777.03    437.04 o 
   7   8   2    68195.68    66916.23   1166.72 o 
   8   8   2    34874.50    34846.87    749.74 o 
   9   8   2   133609.69   146647.73   2611.16 o 
  10   8   2    18708.32    16947.57    440.41 o 
  11   8   2    38091.33    38708.14    833.93 o 
  12   8   2    37828.21    43534.30    850.32 o 
  13   8   2    71307.56    77534.37   1451.81 o 
  14   8   2     9862.60     9519.76    319.12 o 
  15   8   2   107775.95   113653.52   2337.11 o 
  16   8   2     9257.83     9686.41    374.16 o 
  17   8   2    18415.26    19486.89    576.97 o 
  18   8   2    17756.02    17285.62    563.94 o 
  19   8   2    10351.46     9773.96    415.90 o 
  20   8   2      899.98      941.99    194.34 o 
  21   8   2    21702.96    19793.74    652.51 o 
  22   8   2     5623.62     6208.97    354.30 o 
  23   8   2     2722.55     2388.69    274.95 o 
  24   8   2    29084.12    28664.52    851.46 o 
  25   8   2    22626.59    24496.45    751.65 o 
  26   8   2     1072.53     1070.94    253.26 o 
  27   8   2    17071.25    17461.60    649.64 o 
  28   8   2     3115.13     3766.46    347.12 o 
  29   8   2     3415.50     3434.28    390.99 o 
  30   8   2     2506.09     3285.32    392.66 o 
  31   8   2    14379.87    15147.73    723.09 o 
  32   8   2      285.77      -78.82    318.07 o 
  33   8   2     8583.80     9183.26    703.75 o 
  34   8   2     4406.69     5482.88    587.52 o 
  35   8   2       59.16     -222.46    411.43 o 
  36   8   2     4372.20     4095.45   1085.14 o 
  37   8   2     5485.56     7189.50    697.37 o 
   0  10   2    57843.91    55359.33   1644.46 o 
   1  10   2    40091.52    39979.74    871.53 o 
   2  10   2     7036.25     5308.41    240.05 o 
   3  10   2   158744.45   151637.02   3015.85 o 
   4  10   2    45556.27    42940.25    962.72 o 
   5  10   2    17764.71    15128.81    449.13 o 
   6  10   2    36473.77    37606.28    803.94 o 
   7  10   2    64192.74    65962.20   1317.91 o 
   8  10   2     9332.93     9007.61    256.36 o 
   9  10   2    74818.55    75592.59   1507.18 o 
  10  10   2     6917.21     7306.84    330.05 o 
  11  10   2    25974.49    23815.96    595.81 o 
  12  10   2     9414.89     9156.24    313.10 o 
  13  10   2    25489.30    25341.67    616.30 o 
  14  10   2     2582.24     3070.15    197.52 o 
  15  10   2    54558.43    46577.64   1199.24 o 
  16  10   2    12804.46    14137.02    472.65 o 
  17  10   2    15052.96    15269.48    520.31 o 
  18  10   2    20326.51    21329.57    643.85 o 
  19  10   2    21501.55    19534.72    648.66 o 
  20  10   2     5742.63     5818.85    342.00 o 
  21  10   2    23763.52    21864.17    704.90 o 
  22  10   2    13967.08    14608.18    542.40 o 
  23  10   2      202.37     -185.89    185.89 o 
  24  10   2    15182.03    15913.84    854.54 o 
  25  10   2    16456.34    16889.85    727.65 o 
  26  10   2     3267.65     2776.67    360.69 o 
  27  10   2    30136.93    29469.15   1028.93 o 
  28  10   2      217.39      757.47    314.74 o 
  29  10   2     3658.38     3958.49    482.94 o 
  30  10   2     1704.77     1996.28    411.82 o 
  31  10   2    10220.57    10081.32   1087.34 o 
  32  10   2      787.35      752.42    348.68 o 
  33  10   2     9646.86    10551.94    741.73 o 
  34  10   2     2788.18     3346.07    630.74 o 
  35  10   2      191.85     -285.58    411.59 o 
  36  10   2     2894.56     3387.07    649.98 o 
   0  12   2   143524.34   142560.66   3789.36 o 
   1  12   2      193.28      260.04    120.38 o 
   2  12   2    15039.67    14398.53    434.53 o 
   3  12   2     7807.01     7812.46    303.71 o 
   4  12   2    38741.98    36865.39    874.56 o 
   5  12   2    14651.52    14876.12    439.64 o 
   6  12   2   120815.80   117246.03   2265.49 o 
   7  12   2      232.28      149.81    125.34 o 
   8  12   2    11212.75    11449.17    494.74 o 
   9  12   2     6479.92     5901.81    273.69 o 
  10  12   2    34641.01    37632.54    912.84 o 
  11  12   2     3517.20     3416.14    258.79 o 
  12  12   2    79100.10    77199.78   1744.72 o 
  13  12   2      890.31     1320.17    185.30 o 
  14  12   2     6388.95     6290.36    369.07 o 
  15  12   2     4151.13     4096.94    315.20 o 
  16  12   2    41091.43    41992.29   1374.13 o 
  17  12   2      459.25      410.73    202.98 o 
  18  12   2    45404.56    43897.29   1507.46 o 
  19  12   2     7618.36     8857.22    571.20 o 
  20  12   2     8635.06     7290.33    670.56 o 
  21  12   2     9349.36     8786.12    598.86 o 
  22  12   2    31551.43    27336.92   1146.78 o 
  23  12   2     1235.15     1173.26    338.94 o 
  24  12   2    22271.06    21861.88    978.37 o 
  25  12   2     3275.47     3492.29    465.58 o 
  26  12   2     1831.59     1895.49    397.28 o 
  27  12   2      948.89      901.25    487.24 o 
  28  12   2    13540.18    14312.46    816.88 o 
  29  12   2      104.18      305.19    333.95 o 
  30  12   2    13801.46    14186.41    902.54 o 
  31  12   2       46.90       96.44    294.89 o 
  32  12   2       94.29     -109.21    321.43 o 
  33  12   2       25.93       61.83    323.21 o 
  34  12   2    12202.83    10664.34    782.45 o 
  35  12   2       88.48      391.82    464.58 o 
   0  14   2    33215.29    33418.30   1103.78 o 
   1  14   2    21260.00    21044.98    564.79 o 
   2  14   2     9699.28    10463.17    365.66 o 
   3  14   2    44851.09    42213.37    989.44 o 
   4  14   2    11465.59    10333.73    381.75 o 
   5  14   2    13425.98    13582.28    426.14 o 
   6  14   2    25482.83    24201.71    636.84 o 
   7  14   2    31886.00    29124.01    741.74 o 
   8  14   2     2189.00     2079.58    200.39 o 
   9  14   2    43520.43    41253.19    959.51 o 
  10  14   2    16935.18    16717.54    811.57 o 
  11  14   2    12721.63    12398.46    470.80 o 
  12  14   2    27784.93    26522.77    873.14 o 
  13  14   2    13315.83    11040.45    951.67 o 
  14  14   2     4804.24     4679.93    422.75 o 
  15  14   2    41957.24    39340.71   1446.10 o 
  16  14   2     3721.15     3154.95    386.98 o 
  17  14   2     2864.49     2453.66    376.68 o 
  18  14   2     7232.78     6443.01    524.40 o 
  19  14   2    20145.16    17788.77    877.70 o 
  20  14   2      104.99      146.59    279.14 o 
  21  14   2    29486.99    27429.46   1548.21 o 
  22  14   2      703.83      849.88    347.66 o 
  23  14   2     4856.16     4212.55    898.20 o 
  24  14   2     8355.08     7783.29    618.82 o 
  25  14   2    11916.80    10867.70    737.62 o 
  26  14   2     1629.22     1615.80    508.41 o 
  27  14   2    20122.68    20344.15    990.47 o 
  28  14   2     3777.60     4263.48    534.19 o 
  29  14   2      506.73      812.51    365.46 o 
  30  14   2     5458.48     5538.11    590.73 o 
  31  14   2     7554.71     7420.85    664.35 o 
  32  14   2      822.49      918.89    401.53 o 
  33  14   2    10651.86    11541.71    804.75 o 
  34  14   2     1273.80     1544.03    452.39 o 
   0  16   2    32058.54    32774.82   1113.52 o 
   1  16   2    19860.11    21821.43    589.83 o 
   2  16   2     7076.25     7567.02    326.43 o 
   3  16   2    35288.68    37372.51    865.56 o 
   4  16   2     7754.41     8025.74    346.28 o 
   5  16   2     9754.44     9818.04    505.46 o 
   6  16   2    12358.75    13274.26    469.76 o 
   7  16   2    23942.44    24060.31    644.90 o 
   8  16   2     1593.40     1530.87    232.81 o 
   9  16   2    43185.80    44627.90   1140.58 o 
  10  16   2     9940.72    11310.55    470.07 o 
  11  16   2    10644.41    10548.79    517.13 o 
  12  16   2    13230.08    13092.57    695.40 o 
  13  16   2    12233.18    11551.34    661.54 o 
  14  16   2     4441.29     4674.77    448.96 o 
  15  16   2    34791.17    35012.38   1274.80 o 
  16  16   2     3072.89     4168.72    447.50 o 
  17  16   2      452.49      171.47    281.10 o 
  18  16   2    10364.72     9187.84    648.16 o 
  19  16   2    19099.12    20252.24    938.99 o 
  20  16   2      554.15      466.22    319.48 o 
  21  16   2    35079.11    34435.23   1342.10 o 
  22  16   2     2971.35     2795.65    618.35 o 
  23  16   2     1589.97     2583.37    446.21 o 
  24  16   2     5043.62     4921.53    550.61 o 
  25  16   2     5368.33     5914.10    575.04 o 
  26  16   2      223.60      151.98    348.97 o 
  27  16   2     8939.61     8667.29    695.28 o 
  28  16   2     1476.39     1358.85    409.38 o 
  29  16   2     1478.20     1590.06    587.39 o 
  30  16   2     5325.28     5567.56    620.09 o 
  31  16   2     5994.70     6836.27    667.46 o 
  32  16   2       35.66      380.30    430.28 o 
   0  18   2    66135.95    66920.50   2633.61 o 
   1  18   2     4264.15     4398.98    475.80 o 
   2  18   2    25311.69    25038.75    889.61 o 
   3  18   2      192.29      459.06    230.91 o 
   4  18   2    19621.06    15993.33    701.28 o 
   5  18   2     3530.46     3642.57    308.80 o 
   6  18   2    16997.42    18788.22    641.71 o 
   7  18   2     1654.50     1718.90    259.34 o 
   8  18   2    15476.91    15247.45    593.92 o 
   9  18   2       65.18       87.12    195.11 o 
  10  18   2    24775.59    22781.12    753.56 o 
  11  18   2      347.04     -226.71    226.71 o 
  12  18   2    36895.78    36406.87   1356.28 o 
  13  18   2      262.08      442.63    292.71 o 
  14  18   2     4610.32     5375.15    502.03 o 
  15  18   2      245.62      -25.58    272.98 o 
  16  18   2    18414.64    18148.09    904.69 o 
  17  18   2     2339.07     1678.48    396.91 o 
  18  18   2    40519.54    39584.77   1488.00 o 
  19  18   2     1519.35     1467.28    411.81 o 
  20  18   2     3018.72     3244.62    464.02 o 
  21  18   2      483.24      842.67    389.96 o 
  22  18   2     7396.79     6982.70    766.43 o 
  23  18   2      176.04       17.06    319.88 o 
  24  18   2    12872.52    12711.90    835.81 o 
  25  18   2      451.89      302.73    346.46 o 
  26  18   2      293.59      676.10    394.00 o 
  27  18   2        8.43       24.39    340.80 o 
  28  18   2     7442.38     7133.85    786.59 o 
  29  18   2      347.47      687.99    383.89 o 
  30  18   2    11633.00    12143.22    873.61 o 
   0  20   2     9975.69     9441.74    783.08 o 
   1  20   2     5998.25     6194.30    468.97 o 
   2  20   2     3632.25     4076.75    413.56 o 
   3  20   2    30673.99    30868.13   1059.82 o 
   4  20   2     5370.97     5509.56    735.93 o 
   5  20   2     5929.35     5226.00    479.35 o 
   6  20   2    24965.32    23754.20    915.71 o 
   7  20   2    18943.81    19701.01    803.36 o 
   8  20   2     3107.08     3952.34    414.31 o 
   9  20   2    30295.01    28725.15   1027.30 o 
  10  20   2     5025.60     5203.64    522.30 o 
  11  20   2     5431.17     5636.32   1303.81 o 
  12  20   2     7008.48     7121.94    766.92 o 
  13  20   2     8392.09     8980.98    831.24 o 
  14  20   2      503.25       25.65    405.90 o 
  15  20   2    17194.48    17878.08   1148.84 o 
  16  20   2     2402.12     2607.24    448.31 o 
  17  20   2      675.54      857.52    370.17 o 
  18  20   2     4396.75     3774.68    507.44 o 
  19  20   2    11423.30    11015.58    765.15 o 
  20  20   2      797.59      500.31    390.45 o 
  21  20   2    14016.98    13823.85    914.55 o 
  22  20   2     2951.56     2834.29    492.56 o 
  23  20   2      256.19      427.05    358.36 o 
  24  20   2     7282.56     7134.25    724.75 o 
  25  20   2     5206.28     5143.81    701.04 o 
  26  20   2     1426.16     1427.21    436.81 o 
  27  20   2     6226.49     7011.61   1190.72 o 
   0  22   2    20796.10    18633.38   1140.66 o 
   1  22   2     3879.20     4159.57    427.65 o 
   2  22   2     4167.35     4861.11    457.85 o 
   3  22   2    33944.62    33575.13   1174.97 o 
   4  22   2      873.96      579.42    299.80 o 
   5  22   2     5987.86     5367.00    613.09 o 
   6  22   2     5942.66     5020.13    453.60 o 
   7  22   2     9208.88     8729.84    576.68 o 
   8  22   2     1283.36     1569.30    402.84 o 
   9  22   2    12988.72    13586.22    826.39 o 
  10  22   2     1352.05     1078.06    389.42 o 
  11  22   2     1693.85     1494.31    526.79 o 
  12  22   2     3821.30     4066.62    662.37 o 
  13  22   2    11029.97    11209.97   1455.51 o 
  14  22   2      145.27     1091.18    498.25 o 
  15  22   2    22390.63    22037.50   1349.18 o 
  16  22   2     5073.25     6641.38    822.38 o 
  17  22   2     4612.57     4082.57    722.70 o 
  18  22   2     4924.68     5755.38   1324.31 o 
  19  22   2     2874.25     1831.48   1439.11 o 
  20  22   2      433.30      515.41    520.70 o 
  21  22   2     9542.64    10386.55   1816.32 o 
  22  22   2     1929.10     2032.14    628.94 o 
  23  22   2      309.14       45.54    594.51 o 
   0  24   2    20604.51    19648.79   1251.48 o 
   1  24   2      390.12      134.65    384.66 o 
   2  24   2     2659.40     2249.21    402.86 o 
   3  24   2      198.65       72.95    292.80 o 
   4  24   2    13995.66    14592.11    745.92 o 
   5  24   2      258.75      588.76    336.68 o 
   6  24   2    29181.99    30571.80   1331.23 o 
   7  24   2      248.91      484.86    456.11 o 
   8  24   2     6680.70     5946.41    772.11 o 
   9  24   2      260.92      220.98    445.46 o 
  10  24   2     7074.29     8383.26   1968.02 o 
  11  24   2      316.56      581.00    918.41 o 
  12  24   2    15547.23    16721.90   1212.42 o 
  13  24   2      553.81     1802.67    602.94 o 
  14  24   2     1814.14     1151.34    541.93 o 
  15  24   2      110.84     -380.44    787.21 o 
  16  24   2     7125.50     9083.44   1869.62 o 
  17  24   2      528.00      482.61    515.66 o 
  18  24   2    12113.02    14221.29   1168.51 o 
  19  24   2       39.78      301.28    520.70 o 
   0  26   2     4876.56     6084.45   1148.01 o 
   1  26   2     3043.17     2162.38    751.27 o 
   2  26   2     2267.67     2244.95    502.27 o 
   3  26   2    15066.88    17476.49   1010.58 o 
   4  26   2      941.13      503.75    396.09 o 
   5  26   2     2357.78     1138.56    527.42 o 
   6  26   2     4298.53     4036.10    840.51 o 
   7  26   2     3159.30     3489.52    692.94 o 
   8  26   2      878.04     1986.70    598.94 o 
   9  26   2     9109.11    10393.36   1001.85 o 
  10  26   2     2251.84     3818.96    712.91 o 
  11  26   2     1687.44     2835.90    671.32 o 
  12  26   2     4483.28     4465.30   1361.21 o 
  13  26   2     4308.71     4302.35    762.07 o 
   1   1   3   230280.38   218479.69   3114.74 o 
   2   1   3   134899.98   137131.73   2174.31 o 
   3   1   3   111951.07   114645.26   1738.27 o 
   4   1   3     9017.15     8926.72    197.21 o 
   5   1   3   163273.56   164588.25   2786.54 o 
   6   1   3    20993.73    20801.84    451.07 o 
   7   1   3    92299.14    90100.34   1792.39 o 
   8   1   3    49647.95    54344.27    989.38 o 
   9   1   3     6331.85     6696.42    216.30 o 
  10   1   3    41422.54    40999.82    852.31 o 
  11   1   3   126224.93   120071.86   2358.89 o 
  12   1   3     1625.08     1466.39    126.70 o 
  13   1   3    79780.52    76159.20   1547.00 o 
  14   1   3    18721.81    17794.22    489.09 o 
  15   1   3    24488.87    26209.30    627.82 o 
  16   1   3    54192.95    51833.56   1150.15 o 
  17   1   3    82744.91    80724.70   1627.36 o 
  18   1   3     7618.08     7802.88    302.33 o 
  19   1   3    58601.55    57723.29   1209.60 o 
  20   1   3    12685.72    13347.44    425.44 o 
  21   1   3     3981.55     3957.62    318.43 o 
  22   1   3      877.24      792.07    162.41 o 
  23   1   3    29462.21    27837.96    715.64 o 
  24   1   3     1373.70     1713.81    197.25 o 
  25   1   3    11706.86    11772.58    427.90 o 
  26   1   3     3509.90     3640.87    266.67 o 
  27   1   3     1138.42     1008.57    203.52 o 
  28   1   3     1951.97     2311.78    317.28 o 
  29   1   3    21076.17    21209.19   1233.37 o 
  30   1   3     1848.21     1954.40    352.71 o 
  31   1   3     5979.50     7860.25    519.58 o 
  32   1   3     4624.69     5078.55    468.16 o 
  33   1   3     2435.78     2079.55    364.60 o 
  34   1   3     3148.78     3274.14    422.98 o 
  35   1   3    13715.04    13697.64    725.09 o 
  36   1   3      213.63      313.14    311.65 o 
  37   1   3      932.66      947.14    410.70 o 
  38   1   3     4634.12     5428.01    936.09 o 
  39   1   3     1745.50     1599.59    401.11 o 
   1   3   3    16860.40    16702.90    325.45 o 
   2   3   3   249403.31   259691.06   4319.47 o 
   3   3   3    10848.10    11614.26    267.92 o 
   4   3   3   204104.31   201952.44   3815.63 o 
   5   3   3    17741.35    16709.57    383.22 o 
   6   3   3    21559.80    22390.45    501.62 o 
   7   3   3    34246.43    33993.48    701.22 o 
   8   3   3    16530.93    17918.91    465.73 o 
   9   3   3    31296.47    31449.94    673.08 o 
  10   3   3    74297.61    75015.91   1421.17 o 
  11   3   3    12295.74    12765.48    343.99 o 
  12   3   3     1309.03     1380.37    126.96 o 
  13   3   3     8573.17     9091.36    295.33 o 
  14   3   3   110202.02   106240.40   2093.22 o 
  15   3   3    21895.81    23617.52    567.30 o 
  16   3   3    76230.48    76173.55   1531.12 o 
  17   3   3    12046.92    11818.82    372.29 o 
  18   3   3     1722.08     1595.00    167.53 o 
  19   3   3     3616.95     3854.12    227.84 o 
  20   3   3    69899.26    70188.27   1445.47 o 
  21   3   3    18033.23    18891.70    536.79 o 
  22   3   3    26767.07    26984.78    674.09 o 
  23   3   3    10178.03    10723.11    397.51 o 
  24   3   3     7033.85     7849.77    342.75 o 
  25   3   3      538.87      436.68    166.97 o 
  26   3   3    25500.78    27485.12    797.56 o 
  27   3   3      725.24     1042.52    238.33 o 
  28   3   3    12503.52    12586.46    555.08 o 
  29   3   3     2707.54     2353.08    290.32 o 
  30   3   3     5322.65     5905.16    459.40 o 
  31   3   3     3537.67     2997.71    383.37 o 
  32   3   3    20472.48    19654.28    827.68 o 
  33   3   3      358.20      824.73    311.67 o 
  34   3   3     7209.28     8173.95    569.98 o 
  35   3   3      500.97      495.60    300.75 o 
  36   3   3     2805.98     3673.15    441.63 o 
  37   3   3       17.74       75.34    340.40 o 
  38   3   3    14490.45    15730.42    961.35 o 
  39   3   3       49.83      813.35    417.86 o 
   1   5   3    44997.61    51332.77    990.76 o 
   2   5   3    15910.12    15487.31    387.78 o 
   3   5   3     2144.09     2384.41    152.80 o 
   4   5   3   118109.05   116734.63   2064.95 o 
   5   5   3    10858.89    11457.84    276.67 o 
   6   5   3    19167.66    19390.52    440.10 o 
   7   5   3    20945.01    25477.80    504.94 o 
   8   5   3    63142.05    68789.10   1299.80 o 
   9   5   3    26158.96    27479.02    646.70 o 
  10   5   3    46264.21    47989.97   1059.32 o 
  11   5   3    81902.60    82682.07   1673.98 o 
  12   5   3     4317.56     3914.16    209.21 o 
  13   5   3    61116.97    55820.84   1316.38 o 
  14   5   3    61815.49    60499.42   1369.22 o 
  15   5   3     5247.07     5258.49    262.20 o 
  16   5   3    17398.72    19014.11    484.28 o 
  17   5   3    61994.13    62223.01   1273.51 o 
  18   5   3    10701.83    10188.24    363.88 o 
  19   5   3    33611.34    32906.39    767.53 o 
  20   5   3    16020.41    15551.82    465.04 o 
  21   5   3     2675.18     3477.30    240.81 o 
  22   5   3     9933.47    10145.95    381.53 o 
  23   5   3    46640.08    49197.38   1084.71 o 
  24   5   3     4801.17     5080.19    321.53 o 
  25   5   3    17141.32    16298.37    588.83 o 
  26   5   3    12275.64    13591.37    718.76 o 
  27   5   3     2694.74     2080.01    272.47 o 
  28   5   3    14052.61    13879.92    804.97 o 
  29   5   3    31171.94    32094.59    939.85 o 
  30   5   3     3874.45     4349.22    360.97 o 
  31   5   3     9028.15     7799.96    465.80 o 
  32   5   3     3676.55     3872.18    442.66 o 
  33   5   3     1221.26     1900.50    441.28 o 
  34   5   3      831.14      928.06    402.36 o 
  35   5   3     8410.25     8638.80    953.83 o 
  36   5   3     2124.73     1993.83    463.32 o 
  37   5   3     1572.99     1822.58    466.54 o 
  38   5   3     2183.71     2336.14    509.67 o 
   1   7   3    75048.44    73997.07   1509.70 o 
   2   7   3   104348.23   108542.95   2098.31 o 
   3   7   3     7497.83     7332.91    252.58 o 
   4   7   3    95581.69    95254.27   1871.20 o 
   5   7   3    91756.50    95521.15   1985.03 o 
   6   7   3     9277.87     9120.29    252.21 o 
   7   7   3   115889.39   121950.50   2041.87 o 
   8   7   3    20546.94    22517.31    453.65 o 
   9   7   3      391.84      651.33     92.50 o 
  10   7   3     3416.76     3402.03    171.28 o 
  11   7   3    99681.49    98414.88   1958.02 o 
  12   7   3     9260.72     8230.80    364.29 o 
  13   7   3     9945.87     9294.45    416.88 o 
  14   7   3     9210.66     8525.11    335.97 o 
  15   7   3     9151.65     8308.39    404.43 o 
  16   7   3    16572.33    16886.00    508.23 o 
  17   7   3    62695.37    63385.91   1428.18 o 
  18   7   3     4974.55     4836.76    285.28 o 
  19   7   3    19904.36    20036.58    607.07 o 
  20   7   3    31179.68    31059.93    855.23 o 
  21   7   3     2185.71     2488.82    239.93 o 
  22   7   3    13958.17    13911.82    510.08 o 
  23   7   3    26877.33    28809.04    814.15 o 
  24   7   3    10831.29     9953.27    462.15 o 
  25   7   3    26213.23    27255.95    817.59 o 
  26   7   3    13524.34    15575.31    587.19 o 
  27   7   3     3744.16     4065.18    338.33 o 
  28   7   3     2832.19     3103.92    486.51 o 
  29   7   3    19345.41    18247.83    780.62 o 
  30   7   3      184.64      179.48    332.85 o 
  31   7   3     6503.37     5874.91    484.08 o 
  32   7   3     6283.60     6418.79    500.48 o 
  33   7   3     4043.69     6413.81    699.98 o 
  34   7   3      698.23      899.46    400.07 o 
  35   7   3    11387.67    11009.01    794.05 o 
  36   7   3      562.83      701.19    393.27 o 
  37   7   3     3204.33     3934.81    782.49 o 
  38   7   3     2690.96     3012.45    797.02 o 
   1   9   3     4648.30     5049.61    223.48 o 
   2   9   3    93250.70    89650.47   1804.18 o 
   3   9   3    14239.38    14438.96    412.10 o 
   4   9   3   117452.78   116510.93   2280.00 o 
   5   9   3     4173.36     4816.45    221.74 o 
   6   9   3     6959.25     7008.55    237.27 o 
   7   9   3    33700.70    33651.96    690.16 o 
   8   9   3   125298.79   125025.50   2183.73 o 
   9   9   3    16895.16    17153.15    447.07 o 
  10   9   3    66265.69    65323.17   1299.28 o 
  11   9   3     1303.72     1573.64    131.19 o 
  12   9   3    10988.67    11541.82    335.10 o 
  13   9   3     1407.05     1429.41    181.08 o 
  14   9   3    92973.07    90621.20   1936.55 o 
  15   9   3      964.08      971.92    209.45 o 
  16   9   3    36911.87    35374.24    883.96 o 
  17   9   3     3917.28     4121.19    265.08 o 
  18   9   3     3311.69     2954.98    245.70 o 
  19   9   3     5042.82     5404.87    313.09 o 
  20   9   3    44810.13    40264.52   1095.33 o 
  21   9   3     2532.69     1948.16    239.96 o 
  22   9   3    12971.78    13730.95    599.24 o 
  23   9   3     4818.58     4762.78    383.05 o 
  24   9   3    10673.35    10510.40    613.09 o 
  25   9   3      109.16      455.43    255.26 o 
  26   9   3    44218.75    44256.30   1322.65 o 
  27   9   3      682.89      719.73    282.57 o 
  28   9   3    14604.12    14240.20    679.13 o 
  29   9   3      213.89       73.78    246.95 o 
  30   9   3     1501.40     1297.01    361.07 o 
  31   9   3        7.80       37.89    302.67 o 
  32   9   3    19890.03    19056.64    976.07 o 
  33   9   3      962.47      897.51    369.30 o 
  34   9   3     4539.17     5355.97    750.51 o 
  35   9   3      249.58      536.95    783.11 o 
  36   9   3      871.25     1822.59    567.44 o 
  37   9   3       28.90      388.10    447.10 o 
   1  11   3    95203.33    94473.37   1906.61 o 
   2  11   3     4732.28     5132.65    240.63 o 
   3  11   3     5350.06     5530.59    256.09 o 
   4  11   3     6370.84     5202.79    299.49 o 
   5  11   3    78552.43    80224.88   1603.07 o 
   6  11   3     4801.71     5682.50    261.88 o 
   7  11   3    73353.60    73047.59   1368.27 o 
   8  11   3    12812.25    15015.96    380.04 o 
   9  11   3     7855.75     7779.36    294.51 o 
  10  11   3     8314.02     8617.04    617.34 o 
  11  11   3    37294.63    36830.05    913.89 o 
  12  11   3     1600.47     1891.13    200.39 o 
  13  11   3    36048.20    33336.76   1006.65 o 
  14  11   3    23322.95    21510.07    731.16 o 
  15  11   3    11882.62    11195.42    602.67 o 
  16  11   3     3263.14     2640.66    342.16 o 
  17  11   3    37028.26    35140.42   1303.07 o 
  18  11   3     8170.28     7931.08    524.40 o 
  19  11   3    16273.05    15948.97    972.15 o 
  20  11   3     8931.35     8795.43    581.70 o 
  21  11   3    10286.25    10479.91    635.17 o 
  22  11   3     5139.27     4549.28    465.72 o 
  23  11   3    32667.46    33271.23   1247.99 o 
  24  11   3       22.13      226.13    274.35 o 
  25  11   3    26852.52    28719.63   1131.48 o 
  26  11   3     6000.52     5685.92    543.40 o 
  27  11   3     4300.21     3141.35    447.83 o 
  28  11   3     2753.96     2658.65    424.19 o 
  29  11   3    12020.72    11608.23    755.72 o 
  30  11   3     1002.90      602.15    338.07 o 
  31  11   3     3075.51     3243.90    499.75 o 
  32  11   3     2966.86     3474.69    655.72 o 
  33  11   3     2645.06     3048.19    493.23 o 
  34  11   3     1593.67     1993.78    701.87 o 
  35  11   3     7404.40     7968.12    959.41 o 
  36  11   3      722.68     1329.66    551.90 o 
   1  13   3    76486.75    78952.68   1590.85 o 
   2  13   3     1630.86     1581.89    171.87 o 
   3  13   3     4449.13     4636.12    294.60 o 
   4  13   3    16234.53    15800.03    597.75 o 
   5  13   3    57543.88    53139.59   1260.90 o 
   6  13   3     3583.59     3783.15    236.93 o 
   7  13   3    43033.51    45007.93    995.44 o 
   8  13   3    14526.05    15077.70    405.73 o 
   9  13   3     1774.48     1639.75    183.16 o 
  10  13   3     7029.98     7180.04    386.07 o 
  11  13   3    46003.54    45600.44   1293.71 o 
  12  13   3     5729.60     5156.67    425.76 o 
  13  13   3    29246.57    26641.93   1052.73 o 
  14  13   3    12736.43    12000.32    648.62 o 
  15  13   3     1057.17     1433.19    304.51 o 
  16  13   3    10994.08     9903.53    610.17 o 
  17  13   3    40265.50    39810.46   1441.64 o 
  18  13   3     3982.61     2852.28    389.62 o 
  19  13   3    16388.39    18927.71    838.97 o 
  20  13   3     4334.59     4026.49    452.04 o 
  21  13   3     2884.13     3055.08    421.57 o 
  22  13   3     3069.05     2145.14    397.51 o 
  23  13   3    25265.58    23700.57   1069.62 o 
  24  13   3     4666.99     4110.63    632.58 o 
  25  13   3     4469.81     4941.65    596.00 o 
  26  13   3     7008.94     7279.60    859.60 o 
  27  13   3     2585.55     1986.69    464.40 o 
  28  13   3     1715.94     2031.59    417.54 o 
  29  13   3    16347.65    16825.56    926.24 o 
  30  13   3      447.80     1208.40    369.64 o 
  31  13   3     6766.64     6325.97    855.16 o 
  32  13   3     2745.01     2218.67    460.47 o 
  33  13   3      966.62     1497.65    444.44 o 
  34  13   3     1311.40     1719.35    752.48 o 
   1  15   3     6650.25     6929.67    319.92 o 
   2  15   3    51496.41    51687.14   1138.37 o 
   3  15   3      536.30      683.40    168.38 o 
   4  15   3    70643.17    70439.67   1489.48 o 
   5  15   3      108.83      336.90    150.47 o 
   6  15   3      246.19      261.59    150.05 o 
   7  15   3     1731.72     2210.89    213.94 o 
   8  15   3    55375.60    54174.66   1207.47 o 
   9  15   3      587.24      510.57    165.40 o 
  10  15   3    35596.22    35498.87    952.61 o 
  11  15   3     1266.80     1013.05    278.91 o 
  12  15   3     1215.33     1013.45    350.97 o 
  13  15   3     3633.52     3754.30    410.48 o 
  14  15   3    33302.42    31168.04   1236.00 o 
  15  15   3     2242.56     2429.14    366.60 o 
  16  15   3    15284.12    12535.39    752.67 o 
  17  15   3      935.65     1393.86    388.45 o 
  18  15   3     6591.40     6073.23    528.19 o 
  19  15   3     1030.87     1191.46    344.57 o 
  20  15   3    44028.83    44157.99   1793.76 o 
  21  15   3      360.77      540.88    324.93 o 
  22  15   3    20363.52    23180.39   1035.59 o 
  23  15   3     2194.22     2500.66    426.09 o 
  24  15   3     2368.70     1724.48    404.59 o 
  25  15   3      755.50      246.99    333.40 o 
  26  15   3    20139.76    20520.32   1013.79 o 
  27  15   3      984.56     1307.37    394.47 o 
  28  15   3     7469.90     6584.73    625.34 o 
  29  15   3      590.45      525.36    354.39 o 
  30  15   3     2991.25     3057.08    504.53 o 
  31  15   3      182.88      170.16    347.73 o 
  32  15   3     9545.90     9946.44    764.45 o 
   1  17   3    51615.40    53884.87   1190.68 o 
   2  17   3    18499.52    16913.66    544.19 o 
   3  17   3     3050.17     3019.82    252.11 o 
   4  17   3    19901.82    19443.12    586.25 o 
   5  17   3    28672.34    27506.66    743.29 o 
   6  17   3     2698.84     2240.05    232.05 o 
   7  17   3     6096.98     5801.98    359.39 o 
   8  17   3    11430.64    10849.63    489.53 o 
   9  17   3     5981.48     6245.41    425.89 o 
  10  17   3     8621.59     8822.15    508.63 o 
  11  17   3    37348.15    38401.14   1365.78 o 
  12  17   3     1011.56      845.52    315.04 o 
  13  17   3    14966.71    14750.17    777.26 o 
  14  17   3    15730.71    15482.58    803.92 o 
  15  17   3     3698.61     3348.92    443.76 o 
  16  17   3     5863.47     6307.68    676.04 o 
  17  17   3    25605.13    24715.20   1091.67 o 
  18  17   3      527.45      -52.31    318.18 o 
  19  17   3    18171.06    18644.27   1102.98 o 
  20  17   3    14018.45    14438.36   1102.14 o 
  21  17   3       75.66     -254.55    289.14 o 
  22  17   3     4358.84     4001.78    506.68 o 
  23  17   3     8247.97     8249.50    674.38 o 
  24  17   3     1139.47      929.63    567.52 o 
  25  17   3     4005.48     3805.85    517.93 o 
  26  17   3     6109.02     6267.33    644.96 o 
  27  17   3     2553.78     2351.51    472.67 o 
  28  17   3     3454.03     3227.62    522.68 o 
  29  17   3    11716.14    11014.03    821.21 o 
  30  17   3      258.33      195.60    373.60 o 
   1  19   3    42071.50    41464.98   1293.95 o 
   2  19   3    14087.42    12786.61    633.23 o 
   3  19   3     3269.65     3674.17    475.80 o 
   4  19   3    17334.28    16743.94    736.93 o 
   5  19   3    15033.58    15977.17    694.19 o 
   6  19   3      172.45      187.45    238.74 o 
   7  19   3    19281.05    20059.54    700.77 o 
   8  19   3    17727.99    16988.84    643.24 o 
   9  19   3       61.07      315.69    244.39 o 
  10  19   3     7100.16     8158.29    530.24 o 
  11  19   3    11043.92     9745.93    905.54 o 
  12  19   3     4387.53     4588.00    492.26 o 
  13  19   3    18070.87    17536.36    887.54 o 
  14  19   3     7588.37     6523.62    575.98 o 
  15  19   3      530.12      664.18    374.96 o 
  16  19   3     1166.71     1044.15    366.54 o 
  17  19   3    20446.80    21052.80    994.09 o 
  18  19   3     2001.16     1493.39    392.37 o 
  19  19   3     8905.22     8789.20    691.28 o 
  20  19   3     6930.35     6654.40    624.50 o 
  21  19   3     1469.48     1930.53    428.60 o 
  22  19   3     5121.42     5122.63    568.78 o 
  23  19   3    15257.02    14240.61    920.69 o 
  24  19   3      890.82     1165.60    406.99 o 
  25  19   3     8186.58     8563.72    725.18 o 
  26  19   3     4184.94     3889.45    554.71 o 
  27  19   3     1106.50     1001.02    407.97 o 
  28  19   3     1075.63     1462.80    456.64 o 
   1  21   3     2641.49     2537.90    372.59 o 
   2  21   3    16929.85    17409.36    774.90 o 
   3  21   3     1328.02      903.05    298.76 o 
   4  21   3    27180.27    25330.50    963.16 o 
   5  21   3     3409.64     3920.19    415.03 o 
   6  21   3      435.69      586.35    281.02 o 
   7  21   3     1211.52     1288.89    325.76 o 
   8  21   3    26210.43    25573.45   1136.50 o 
   9  21   3     1431.40      823.45    363.78 o 
  10  21   3    15176.41    15715.44   1158.70 o 
  11  21   3      862.81      638.55    448.67 o 
  12  21   3     1184.70      543.25    451.27 o 
  13  21   3      100.95     -257.63    375.67 o 
  14  21   3    27308.05    27976.06   1503.25 o 
  15  21   3      129.42      379.41    450.49 o 
  16  21   3    16367.42    16158.27   1163.91 o 
  17  21   3      243.81     -278.27    402.95 o 
  18  21   3      332.59     -166.98    450.51 o 
  19  21   3     1487.67      905.17    391.73 o 
  20  21   3    15569.57    15677.83    924.02 o 
  21  21   3      523.27      286.59    364.03 o 
  22  21   3     7712.73     7065.79    799.54 o 
  23  21   3      450.79      175.87    383.63 o 
  24  21   3     1838.87     2311.75    489.73 o 
  25  21   3      152.14      521.67    401.53 o 
   1  23   3    18799.22    19562.29   1126.47 o 
   2  23   3     5178.59     4824.47    470.78 o 
   3  23   3     1220.15     1209.32    341.04 o 
   4  23   3     6779.15     6420.21    526.93 o 
   5  23   3    19081.26    19467.68    855.08 o 
   6  23   3       92.50      330.80    324.50 o 
   7  23   3    14157.44    14488.59    857.25 o 
   8  23   3     3106.09     3760.80    511.02 o 
   9  23   3      590.14      265.35    376.20 o 
  10  23   3     2933.38     2830.57    569.80 o 
  11  23   3    10468.07    11046.81    999.59 o 
  12  23   3      791.70      910.67    502.13 o 
  13  23   3     7007.02     8517.24   2324.72 o 
  14  23   3     5347.91     7090.38    858.15 o 
  15  23   3     2208.42     1655.17    573.24 o 
  16  23   3     2986.58     4073.68    733.33 o 
  17  23   3    16646.41    15503.86   1199.58 o 
  18  23   3      188.62      568.16    482.89 o 
  19  23   3     4670.38     4020.25    750.51 o 
  20  23   3     2367.17     1034.82    803.61 o 
  21  23   3     1061.86      830.01    643.71 o 
   1  25   3    12951.37    11547.69    697.06 o 
   2  25   3     1762.68     2157.61    397.90 o 
   3  25   3     2088.99     1709.46    407.15 o 
   4  25   3     2349.73     2158.18    401.66 o 
   5  25   3    12249.81    12286.42    834.36 o 
   6  25   3      579.33      157.99    353.48 o 
   7  25   3     9434.55     9299.19   1049.61 o 
   8  25   3     3054.26     4716.89    727.21 o 
   9  25   3      213.88      272.28    451.82 o 
  10  25   3     1479.12     1146.95    538.40 o 
  11  25   3    13895.48    14726.26   1201.38 o 
  12  25   3     1066.93      980.54    541.93 o 
  13  25   3     9904.32     9543.75    982.50 o 
  14  25   3     6496.21     5917.11    840.52 o 
  15  25   3      117.16      360.99    502.86 o 
  16  25   3     2416.04     2455.85    684.13 o 
   1  27   3      264.05     1035.57    515.50 o 
   2  27   3     8336.25     7779.29    728.31 o 
   3  27   3       75.75       73.80    463.87 o 
   4  27   3    11476.72    12130.95   1066.39 o 
   5  27   3      449.26      656.24    501.79 o 
   6  27   3      453.88      991.85    528.83 o 
   0   0   4   191247.78   172716.06   4510.14 o 
   2   0   4   449035.69   473320.09   9306.35 o 
   4   0   4    11893.33    13725.03    419.20 o 
   6   0   4   108826.47   111724.94   2968.04 o 
   8   0   4    24137.96    22427.27    751.62 o 
  10   0   4    29832.15    29667.23    931.75 o 
  12   0   4    84573.64    77129.91   2297.40 o 
  14   0   4     9909.59     8684.18    548.98 o 
  16   0   4    20684.09    17164.63    722.27 o 
  18   0   4    51230.32    47048.23   1509.52 o 
  20   0   4     6222.23     5846.65    393.07 o 
  22   0   4    25105.07    25259.95    940.30 o 
  24   0   4    71348.98    67282.48   2058.70 o 
  26   0   4     9247.73     9103.75    560.31 o 
  28   0   4    15759.50    15961.89    772.04 o 
  30   0   4    20530.19    20578.74   1170.90 o 
  32   0   4     1117.08     1202.68    426.08 o 
  34   0   4    11395.87    10261.26    900.98 o 
  36   0   4    10123.39    10854.75   1763.02 o 
  38   0   4      175.47     -182.04    442.80 o 
   0   2   4   163099.58   170368.16   3755.59 o 
   1   2   4    44431.28    51441.99    896.08 o 
   2   2   4   120478.09   119317.82   1750.93 o 
   3   2   4   222060.61   216175.16   3281.97 o 
   4   2   4   151261.61   152822.89   2357.72 o 
   5   2   4    18051.35    15429.47    326.12 o 
   6   2   4    88847.80    94508.41   1609.22 o 
   7   2   4    57680.30    59860.60   1181.42 o 
   8   2   4    23187.90    24353.39    531.94 o 
   9   2   4   105694.93   106018.98   1966.81 o 
  10   2   4    48844.13    47635.00    972.89 o 
  11   2   4    27894.17    25868.87    589.92 o 
  12   2   4    63390.11    61877.94   1271.67 o 
  13   2   4    59659.12    57516.70   1183.05 o 
  14   2   4     5303.22     6217.48    249.75 o 
  15   2   4    43971.29    41438.89    911.12 o 
  16   2   4    30246.73    29922.95    710.33 o 
  17   2   4    10558.97     9842.92    348.34 o 
  18   2   4    21933.98    21665.64    561.71 o 
  19   2   4    16418.66    15369.42    456.75 o 
  20   2   4     1748.56     1804.85    179.66 o 
  21   2   4    38232.05    36711.53    868.52 o 
  22   2   4    11127.53    11640.69    416.94 o 
  23   2   4     6644.86     7637.87    332.59 o 
  24   2   4    10690.67    10728.77    402.53 o 
  25   2   4    26176.49    24956.47    692.14 o 
  26   2   4      486.91      515.00    181.87 o 
  27   2   4    29028.80    27794.25    761.82 o 
  28   2   4     8431.45     9005.99    453.52 o 
  29   2   4      336.45      217.40    215.76 o 
  30   2   4     8124.58     8498.49    463.27 o 
  31   2   4    21642.27    22087.88    871.36 o 
  32   2   4      565.95      483.77    274.91 o 
  33   2   4     8011.56     8514.48    554.82 o 
  34   2   4     2950.41     3280.09    410.91 o 
  35   2   4      332.48      748.96    311.26 o 
  36   2   4     2220.69     3107.95    502.27 o 
  37   2   4     5286.47     6051.66    633.03 o 
  38   2   4      280.15      291.88    365.94 o 
   0   4   4    74309.42    82909.13   1891.69 o 
   1   4   4    31010.77    36914.02    670.70 o 
   2   4   4    41384.58    46347.14    787.16 o 
   3   4   4   171293.80   178210.89   3067.69 o 
   4   4   4    18812.70    16590.51    390.00 o 
   5   4   4    79735.41    83815.63   1603.50 o 
   6   4   4    79650.05    83248.30   1598.88 o 
   7   4   4    23922.60    25162.57    552.82 o 
   8   4   4     6710.53     6339.77    221.36 o 
   9   4   4   102153.68   105995.61   1842.99 o 
  10   4   4    17238.73    18798.97    445.80 o 
  11   4   4    63339.59    67717.02   1322.38 o 
  12   4   4     4961.85     5145.70    215.53 o 
  13   4   4    22203.40    20530.79    514.99 o 
  14   4   4     9086.21     8168.31    299.13 o 
  15   4   4    40935.43    39952.82    878.37 o 
  16   4   4     6392.06     6217.81    271.37 o 
  17   4   4      700.43      458.47    130.91 o 
  18   4   4    12414.52    12530.74    394.48 o 
  19   4   4    28410.13    28179.49    703.84 o 
  20   4   4     9525.51    10368.30    374.01 o 
  21   4   4    39584.21    38215.04    911.62 o 
  22   4   4     3870.74     3502.37    246.92 o 
  23   4   4     5456.32     4887.61    286.64 o 
  24   4   4     7015.97     6636.05    327.41 o 
  25   4   4    15586.37    17636.66    555.94 o 
  26   4   4     4246.94     3882.62    279.02 o 
  27   4   4    26407.77    25012.46    776.15 o 
  28   4   4     3328.36     3200.82    317.78 o 
  29   4   4     4682.68     4539.98    372.57 o 
  30   4   4     4952.68     5108.78    380.49 o 
  31   4   4     8352.06     8504.86    539.48 o 
  32   4   4      530.98      776.37    489.61 o 
  33   4   4    12501.21    12552.16    799.52 o 
  34   4   4     2918.00     3234.36    499.18 o 
  35   4   4      231.25      278.70    352.68 o 
  36   4   4     1833.04     2338.71    450.51 o 
  37   4   4     5863.32     6000.67    643.88 o 
  38   4   4      165.98       -8.08    527.62 o 
   0   6   4   196007.13   188928.84   5199.83 o 
   1   6   4     4965.69     5234.70    237.51 o 
   2   6   4    14606.57    15730.69    357.13 o 
   3   6   4     2779.41     2544.26    128.00 o 
   4   6   4    49879.20    49360.04    940.83 o 
   5   6   4     3059.97     2754.94    144.86 o 
   6   6   4   246209.39   253780.31   4239.45 o 
   7   6   4     1122.89     1192.10    110.83 o 
   8   6   4    50987.29    51884.54   1053.28 o 
   9   6   4     3253.99     3757.39    151.50 o 
  10   6   4    90369.53    91698.60   1738.96 o 
  11   6   4     1843.72     1884.94    175.37 o 
  12   6   4   252641.11   244603.97   5015.78 o 
  13   6   4     2727.25     3354.16    202.16 o 
  14   6   4    18619.97    18680.80    546.44 o 
  15   6   4      382.55      372.34    125.78 o 
  16   6   4    47198.48    46209.76   1107.43 o 
  17   6   4      689.83      696.59    157.06 o 
  18   6   4    54670.32    52723.23   1252.25 o 
  19   6   4     1507.12     1669.09    225.95 o 
  20   6   4     2653.73     2922.03    246.46 o 
  21   6   4     1711.50     1789.71    217.41 o 
  22   6   4    49569.13    49849.68   1224.53 o 
  23   6   4     2632.58     2119.06    244.12 o 
  24   6   4    38785.36    36450.36   1002.81 o 
  25   6   4     5121.10     5751.25    364.80 o 
  26   6   4     6184.52     6036.28    435.33 o 
  27   6   4      405.59      298.72    240.84 o 
  28   6   4    25546.43    27057.81    949.63 o 
  29   6   4     1857.09     2190.80    333.38 o 
  30   6   4    20172.22    18784.61    797.95 o 
  31   6   4      639.00      685.59    335.21 o 
  32   6   4       68.13     -233.77    233.77 o 
  33   6   4     1073.25      961.04    378.44 o 
  34   6   4     9112.20     9055.21    705.41 o 
  35   6   4       83.50      366.42    346.54 o 
  36   6   4    11986.52    12787.51    852.20 o 
  37   6   4       86.91      408.59    361.10 o 
   0   8   4    65284.58    64323.77   1937.77 o 
   1   8   4    16061.19    14043.69    422.53 o 
   2   8   4    23818.91    25396.50    600.96 o 
   3   8   4    99529.15    96074.47   1915.32 o 
   4   8   4    45998.81    48245.91    999.92 o 
   5   8   4    39649.99    38365.30    872.79 o 
   6   8   4    29077.67    30989.09    615.21 o 
   7   8   4    31006.53    31784.27    654.61 o 
   8   8   4    14798.69    15087.50    416.13 o 
   9   8   4    66369.48    69225.61   1340.88 o 
  10   8   4     1940.66     2210.56    129.98 o 
  11   8   4    34784.38    37471.20    786.71 o 
  12   8   4     6922.54     5205.49    210.51 o 
  13   8   4    13632.73    14107.51    430.08 o 
  14   8   4     4366.61     4028.33    242.93 o 
  15   8   4    47110.98    48620.98   1248.90 o 
  16   8   4     3132.77     2899.44    310.30 o 
  17   8   4    10214.22    10105.04    386.13 o 
  18   8   4    10814.47    10005.69    409.60 o 
  19   8   4     8143.51     7571.52    419.81 o 
  20   8   4     3468.69     3207.20    311.77 o 
  21   8   4    33901.25    32933.95   1049.50 o 
  22   8   4     2124.80     2337.68    457.05 o 
  23   8   4     3033.36     2594.37    313.07 o 
  24   8   4    13714.94    14759.00    630.76 o 
  25   8   4    11919.19    12519.43   1028.53 o 
  26   8   4      673.15      784.44    272.31 o 
  27   8   4    19795.31    19933.52    826.14 o 
  28   8   4     2112.73     1408.57    303.41 o 
  29   8   4     2164.17     1972.25    557.50 o 
  30   8   4     4254.76     4738.24    446.96 o 
  31   8   4     7896.74     8754.53    559.90 o 
  32   8   4      687.12      460.48    370.79 o 
  33   8   4    10700.93    11499.90   1562.48 o 
  34   8   4     1705.27     2837.78    594.19 o 
  35   8   4      657.83     1062.28    477.70 o 
  36   8   4     2998.59     2736.14    629.10 o 
  37   8   4     4957.78     5971.12    790.18 o 
   0  10   4    18574.59    16683.23    679.86 o 
   1  10   4    34616.59    35132.48    796.35 o 
   2  10   4      924.14     1436.16    158.13 o 
   3  10   4    91817.14    90699.66   1800.21 o 
   4  10   4    22061.65    22273.44    555.11 o 
   5  10   4    20700.56    17004.32    508.06 o 
   6  10   4    17912.00    16274.89    411.95 o 
   7  10   4    65377.91    66125.21   1255.29 o 
   8  10   4    21080.78    21971.67    493.13 o 
   9  10   4    78310.51    78164.25   1429.31 o 
  10  10   4    20826.43    19941.47    458.18 o 
  11  10   4    15971.61    14327.67    449.17 o 
  12  10   4    35667.82    34899.30    896.25 o 
  13  10   4    24201.26    22583.63    711.54 o 
  14  10   4     4561.22     4414.96    299.14 o 
  15  10   4    53263.58    53530.89   1438.15 o 
  16  10   4    21503.16    21646.52    877.21 o 
  17  10   4     7624.03     8092.04    513.69 o 
  18  10   4    29145.66    29661.52   1107.56 o 
  19  10   4    25840.56    23936.20   1028.92 o 
  20  10   4     4799.85     5357.28    787.26 o 
  21  10   4    36903.49    35280.79   1320.81 o 
  22  10   4     3692.21     3042.11    403.87 o 
  23  10   4      108.66      -30.96    252.67 o 
  24  10   4    14581.54    14636.08    764.45 o 
  25  10   4    14947.66    13479.31    764.14 o 
  26  10   4      284.28      443.62    299.13 o 
  27  10   4    20458.51    20215.88    953.12 o 
  28  10   4     3832.89     4008.88    481.02 o 
  29  10   4      843.78      950.70    356.05 o 
  30  10   4     3764.10     4062.96    500.30 o 
  31  10   4    11324.24    10929.79    757.38 o 
  32  10   4      513.17     1375.38    396.28 o 
  33  10   4     7672.59     8145.18    748.58 o 
  34  10   4     3168.93     3390.27    514.48 o 
  35  10   4      125.78      165.62    440.22 o 
  36  10   4     2607.86     1873.02    592.58 o 
   0  12   4    87199.94    84672.74   2496.29 o 
   1  12   4     1751.13     2218.97    191.28 o 
   2  12   4     8187.00     8578.42    324.92 o 
   3  12   4      100.84      -55.90    112.65 o 
   4  12   4    52094.35    52472.79   1177.37 o 
   5  12   4     4025.86     4292.84    243.61 o 
   6  12   4    62593.13    70128.88   1409.45 o 
   7  12   4     1831.17     2048.55    215.14 o 
   8  12   4      264.89      178.18    127.93 o 
   9  12   4     2751.43     2670.93    320.20 o 
  10  12   4    20115.99    19149.44    594.04 o 
  11  12   4     6173.43     6446.82    365.73 o 
  12  12   4    35316.36    35870.26   1256.61 o 
  13  12   4     2032.98     2088.36    305.68 o 
  14  12   4    11617.15    10543.66    893.81 o 
  15  12   4     4549.98     4221.01    399.91 o 
  16  12   4     8796.89     8052.40    541.97 o 
  17  12   4      789.01      404.23    436.24 o 
  18  12   4    40375.48    39325.61   1434.17 o 
  19  12   4     7809.68     6637.09    652.52 o 
  20  12   4     6938.28     6865.99    539.71 o 
  21  12   4     4254.31     4795.33    931.19 o 
  22  12   4    18656.66    16640.97   1034.75 o 
  23  12   4     1770.08     2108.12    384.35 o 
  24  12   4    27978.17    27643.85   1157.81 o 
  25  12   4     3190.15     3543.81    453.89 o 
  26  12   4     1574.21     1926.34    406.51 o 
  27  12   4       14.40      -21.95    289.42 o 
  28  12   4     7236.59     7029.74    614.47 o 
  29  12   4      116.07       31.94    302.77 o 
  30  12   4    11587.88     9820.03    728.43 o 
  31  12   4       96.84       95.15    322.66 o 
  32  12   4      669.74      571.74    381.71 o 
  33  12   4        2.01       88.85    339.86 o 
  34  12   4     6777.11     6369.25    859.57 o 
   0  14   4    23560.48    23290.61    881.33 o 
   1  14   4    25410.97    27181.90    697.38 o 
   2  14   4     8772.16     9734.70    369.01 o 
   3  14   4    62421.69    61462.37   1314.82 o 
   4  14   4     9311.37     8451.76    352.07 o 
   5  14   4     1798.45     1726.91    193.46 o 
   6  14   4    17568.31    16854.26    522.94 o 
   7  14   4    33295.66    33382.82    825.68 o 
   8  14   4     8514.44     9184.81    374.46 o 
   9  14   4    45172.85    45877.70   1026.94 o 
  10  14   4     8898.29     9806.01    415.14 o 
  11  14   4     4006.40     3215.58    375.66 o 
  12  14   4    16296.35    14434.72    726.20 o 
  13  14   4    31112.07    28405.36   1128.57 o 
  14  14   4     1857.54     1526.96    347.49 o 
  15  14   4    40992.30    40489.44   1440.44 o 
  16  14   4     7463.66     8216.00    560.08 o 
  17  14   4     2047.31     2016.26    358.21 o 
  18  14   4    18244.64    18932.35    878.64 o 
  19  14   4    12492.63    11445.17    703.44 o 
  20  14   4     9240.62     9420.04    644.38 o 
  21  14   4    26698.93    26998.79   1140.26 o 
  22  14   4    12240.92    11147.32    723.94 o 
  23  14   4     1426.27     1714.82    383.42 o 
  24  14   4     9201.53     8685.25    663.97 o 
  25  14   4    10879.83    10415.06    716.97 o 
  26  14   4      257.03      719.51    343.54 o 
  27  14   4     9883.03    10506.49    740.00 o 
  28  14   4     4954.04     5450.90    568.90 o 
  29  14   4      451.45      318.25    334.03 o 
  30  14   4     5322.88     5301.35    656.18 o 
  31  14   4     9388.05    10841.21    779.71 o 
  32  14   4      285.63      521.77    374.26 o 
  33  14   4     4570.61     5242.47    608.99 o 
   0  16   4    16417.47    19177.06    815.89 o 
   1  16   4     6224.16     6169.49    371.00 o 
   2  16   4     3120.56     3436.30    257.58 o 
   3  16   4    17675.27    17466.39    537.98 o 
   4  16   4     7063.00     7395.36    350.91 o 
   5  16   4     4741.15     4528.18    285.25 o 
   6  16   4     8000.35     7508.86    354.66 o 
   7  16   4    14423.36    14534.69    493.93 o 
   8  16   4     1307.29     1335.65    209.08 o 
   9  16   4    27182.02    27307.78    729.73 o 
  10  16   4     1592.88     1880.74    255.51 o 
  11  16   4     9831.91     9652.59    855.96 o 
  12  16   4     6613.35     5544.73    494.93 o 
  13  16   4    10193.33     8922.89    828.88 o 
  14  16   4     9187.04     7496.04    573.41 o 
  15  16   4    36043.08    33609.00   1318.16 o 
  16  16   4      644.13     1027.03    330.96 o 
  17  16   4     9904.91     9563.36    667.70 o 
  18  16   4     8901.20     8554.13    641.65 o 
  19  16   4    11964.73    11117.42    713.34 o 
  20  16   4     1422.27     1002.90    364.06 o 
  21  16   4    22366.94    24050.15   1151.78 o 
  22  16   4     4610.71     4771.86    533.93 o 
  23  16   4     4798.69     4434.26    523.64 o 
  24  16   4     4837.97     3971.81    514.14 o 
  25  16   4     4254.20     3590.96    662.78 o 
  26  16   4      173.94     -188.31    301.98 o 
  27  16   4     9389.63     8314.19    765.54 o 
  28  16   4     2554.37     2987.09    498.65 o 
  29  16   4      375.73     1637.38    431.88 o 
  30  16   4     3023.15     3124.33    524.68 o 
  31  16   4     4316.48     3685.95    559.96 o 
   0  18   4    64571.60    63493.57   2448.73 o 
   1  18   4      445.05      254.93    180.73 o 
   2  18   4    26766.95    26654.36    736.13 o 
   3  18   4     3863.72     4217.44    302.08 o 
   4  18   4    27489.72    25263.64    727.51 o 
   5  18   4      450.14      342.39    192.05 o 
   6  18   4    59755.64    57786.79   1663.88 o 
   7  18   4     4203.59     4352.14    421.69 o 
   8  18   4     5431.75     4818.08    413.64 o 
   9  18   4     1351.01     1058.90    275.40 o 
  10  18   4    23415.02    23422.05    907.04 o 
  11  18   4     1022.19      967.10    331.37 o 
  12  18   4    46292.57    46907.70   1613.01 o 
  13  18   4     1681.65     1597.38    500.97 o 
  14  18   4     2951.81     3128.53    442.96 o 
  15  18   4     3239.93     3366.41    444.22 o 
  16  18   4    15914.45    15634.01    996.21 o 
  17  18   4      449.20      287.20    315.76 o 
  18  18   4    35454.58    35958.41   1409.26 o 
  19  18   4       96.19      322.94    326.03 o 
  20  18   4     1531.12     1722.96    404.30 o 
  21  18   4      359.98      565.78    343.13 o 
  22  18   4    11434.27    10392.60    756.10 o 
  23  18   4      881.68      806.04    364.23 o 
  24  18   4    14516.67    12098.87    840.89 o 
  25  18   4       29.98       28.05    313.09 o 
  26  18   4       27.48      541.32    377.03 o 
  27  18   4      115.17      -92.53    330.20 o 
  28  18   4     8631.88     8253.17    732.17 o 
  29  18   4      282.59      709.14    384.98 o 
   0  20   4     4588.76     5523.16    640.80 o 
   1  20   4     4585.31     2788.81    368.27 o 
   2  20   4     1465.39     1607.58    322.07 o 
   3  20   4    25179.09    24720.30    923.36 o 
   4  20   4     5294.72     6278.04    484.52 o 
   5  20   4     5381.49     4966.09    439.40 o 
   6  20   4    12322.44    11254.69    618.25 o 
   7  20   4     5405.71     5503.18    449.58 o 
   8  20   4     4754.70     5047.16    437.99 o 
   9  20   4    31843.20    31084.15   1073.16 o 
  10  20   4     3268.93     2950.61    374.84 o 
  11  20   4     8487.42     8751.67    654.07 o 
  12  20   4     7625.31     6871.55    595.43 o 
  13  20   4     9582.30     9963.99    765.59 o 
  14  20   4     1512.93     1753.71    400.81 o 
  15  20   4    12486.69    12965.40   1376.39 o 
  16  20   4     1968.93     2280.68    431.91 o 
  17  20   4      966.95      572.20    356.51 o 
  18  20   4     4108.47     3387.64    494.65 o 
  19  20   4     3763.58     4469.60    767.44 o 
  20  20   4     1635.59     1965.57    712.62 o 
  21  20   4     9406.13     8871.08    722.19 o 
  22  20   4     1335.14     1955.76    462.20 o 
  23  20   4      630.21      698.18    392.05 o 
  24  20   4     3280.58     2754.29    535.16 o 
  25  20   4     4537.56     4548.03    605.36 o 
  26  20   4      727.02      942.69    423.15 o 
   0  22   4     8111.40     8143.76    790.32 o 
   1  22   4    11086.00     9166.70    586.99 o 
   2  22   4     3858.39     4420.49    445.99 o 
   3  22   4    32974.28    32932.60   1170.30 o 
   4  22   4     3874.72     4612.40    455.26 o 
   5  22   4     4067.46     4340.37    450.83 o 
   6  22   4     9937.79     8919.31   1080.98 o 
   7  22   4     7270.90     6301.88    689.06 o 
   8  22   4     1658.83     1651.76    414.65 o 
   9  22   4    21751.96    20188.78   1029.88 o 
  10  22   4     2282.58     2323.93    596.45 o 
  11  22   4     2146.25     2791.40    605.85 o 
  12  22   4     5466.04     6210.91    772.11 o 
  13  22   4    11333.06    11208.03   2759.32 o 
  14  22   4      263.21      524.10    469.34 o 
  15  22   4    15423.03    17615.91   2209.92 o 
  16  22   4     4582.12     4628.26   1070.11 o 
  17  22   4     2267.90     2762.79    635.84 o 
  18  22   4     4287.17     4652.34    750.51 o 
  19  22   4     6835.45     6953.65    885.96 o 
  20  22   4      273.22      660.00    545.16 o 
  21  22   4    12316.43    13635.82   1182.18 o 
  22  22   4     2706.50     4479.11    777.15 o 
   0  24   4     8287.81     6555.22    776.72 o 
   1  24   4       12.21      -52.31    307.73 o 
   2  24   4     4904.39     5719.93    510.59 o 
   3  24   4      311.77      624.17    315.88 o 
   4  24   4     6197.16     7397.01    659.78 o 
   5  24   4      792.17      203.88    341.24 o 
   6  24   4    22632.99    22879.93   1275.22 o 
   7  24   4       86.80      278.48    357.73 o 
   8  24   4     3349.33     3004.21    809.13 o 
   9  24   4      889.36     1154.12    425.23 o 
  10  24   4     4203.24     3979.92    560.81 o 
  11  24   4      398.00      135.86    443.54 o 
  12  24   4    13812.32    13627.67   1112.55 o 
  13  24   4      203.59      571.36    502.40 o 
  14  24   4     2705.45     1970.45    770.81 o 
  15  24   4       30.23      638.04    504.33 o 
  16  24   4     1851.23     2403.02    657.63 o 
  17  24   4      182.00     -334.71    442.42 o 
   0  26   4     6611.24     7720.33    854.88 o 
   1  26   4     4274.07     4469.58    494.21 o 
   2  26   4     2584.07     2589.85    434.72 o 
   3  26   4    12622.45    12063.57    860.51 o 
   4  26   4      663.17     1150.45    430.16 o 
   5  26   4     3019.03     3372.84    538.63 o 
   6  26   4     6116.44     6517.75   1042.07 o 
   7  26   4     3291.64     4162.50    592.56 o 
   8  26   4     2276.15     1994.83    631.57 o 
   9  26   4    12546.88    14481.48   1196.08 o 
  10  26   4     1429.90     1181.89    570.58 o 
   1   1   5     2657.99     2649.17    108.04 o 
   2   1   5     4801.66     3406.36    130.41 o 
   3   1   5    46675.71    46217.78    772.52 o 
   4   1   5    14982.71    16719.68    324.98 o 
   5   1   5    61690.29    61406.73   1040.55 o 
   6   1   5    19783.60    19438.46    406.95 o 
   7   1   5   107518.83   104369.13   1893.72 o 
   8   1   5     1107.50      602.68     99.94 o 
   9   1   5    24475.54    24565.08    578.94 o 
  10   1   5    60299.11    58202.66   1197.29 o 
  11   1   5   162595.97   162269.03   3020.32 o 
  12   1   5    11552.61    11470.33    351.70 o 
  13   1   5    42065.20    37588.19    838.95 o 
  14   1   5    34448.04    36743.89    821.21 o 
  15   1   5     2193.39     1839.67    163.10 o 
  16   1   5    13163.16    13734.74    418.06 o 
  17   1   5    69598.13    66899.09   1411.22 o 
  18   1   5      790.22      823.88    147.76 o 
  19   1   5    37565.70    36499.76    836.40 o 
  20   1   5     5060.16     5529.50    281.69 o 
  21   1   5     4021.27     4401.13    259.03 o 
  22   1   5     3432.70     3516.14    286.65 o 
  23   1   5    29246.17    27792.45    720.32 o 
  24   1   5     3207.22     2562.19    231.98 o 
  25   1   5    14145.56    14513.64    494.65 o 
  26   1   5     7948.68     8384.44    380.84 o 
  27   1   5     5544.98     6055.64    342.43 o 
  28   1   5     6709.87     6810.58    366.95 o 
  29   1   5    18355.52    19016.90    604.08 o 
  30   1   5     1847.39     1908.10    283.24 o 
  31   1   5     6271.53     7161.39    499.23 o 
  32   1   5     2249.21     2702.19    365.26 o 
  33   1   5     5847.33     5720.74    472.92 o 
  34   1   5     2081.84     3297.94    862.37 o 
  35   1   5     9653.94    11352.08    996.13 o 
  36   1   5      165.41      285.13    329.86 o 
  37   1   5      893.60     1070.97    434.11 o 
  38   1   5     3168.98     3888.30    724.16 o 
   1   3   5    17095.33    17428.39    370.60 o 
   2   3   5   102679.33   104197.48   1720.49 o 
   3   3   5    30396.41    29560.36    565.38 o 
   4   3   5   100764.52    99931.94   1673.31 o 
   5   3   5     1814.05     1734.10    102.31 o 
   6   3   5    11926.65    12270.41    280.36 o 
   7   3   5     2484.74     2497.43    122.47 o 
   8   3   5    90298.17    92570.41   1519.84 o 
   9   3   5    10445.54    10585.08    311.95 o 
  10   3   5   106186.31   105124.34   1971.42 o 
  11   3   5     5896.93     6069.90    233.98 o 
  12   3   5    10353.01    10083.54    317.66 o 
  13   3   5     9777.60    10032.69    325.62 o 
  14   3   5   132130.02   130614.00   2547.09 o 
  15   3   5     5684.34     6043.52    303.15 o 
  16   3   5    36664.45    37151.56    837.24 o 
  17   3   5    12376.12    11917.48    386.40 o 
  18   3   5     2509.97     2099.58    188.82 o 
  19   3   5     3492.16     3530.22    228.24 o 
  20   3   5    44681.34    45731.28   1021.62 o 
  21   3   5     1634.78     1872.91    267.58 o 
  22   3   5    27928.14    27054.95    706.73 o 
  23   3   5     3027.80     3235.51    245.66 o 
  24   3   5     1397.71     1654.22    208.07 o 
  25   3   5      808.59      846.65    194.85 o 
  26   3   5    29308.20    29110.32    776.21 o 
  27   3   5     2903.18     2798.15    280.54 o 
  28   3   5     9724.58     9264.84    424.12 o 
  29   3   5      633.46      522.55    272.07 o 
  30   3   5     2464.98     2953.52    360.67 o 
  31   3   5     1870.85     1859.48    333.34 o 
  32   3   5    19244.88    19445.61   1546.98 o 
  33   3   5      439.98      534.18    332.73 o 
  34   3   5     6419.71     7375.52    649.61 o 
  35   3   5     2138.37     2717.06    470.12 o 
  36   3   5     2454.17     2071.55    445.44 o 
  37   3   5      596.79      907.74    398.10 o 
  38   3   5    12925.37    13263.63    899.04 o 
   1   5   5    78210.26    86636.04   1386.65 o 
   2   5   5    19940.46    19261.83    417.21 o 
   3   5   5    13537.51    14030.56    348.88 o 
   4   5   5    46915.43    47252.58    908.68 o 
   5   5   5    82645.54    84505.34   1541.84 o 
   6   5   5    42143.04    42795.20    891.35 o 
   7   5   5   130968.43   134141.91   2520.01 o 
   8   5   5   120421.77   118417.50   2241.97 o 
   9   5   5     1934.39     2411.84    125.20 o 
  10   5   5    38573.45    38859.39    800.11 o 
  11   5   5    59948.90    58918.15   1162.86 o 
  12   5   5    12492.08    13199.25    410.00 o 
  13   5   5    25895.30    23416.49    595.60 o 
  14   5   5    38364.16    38020.71    839.92 o 
  15   5   5     3875.96     4053.97    214.46 o 
  16   5   5     9242.20     9678.09    334.51 o 
  17   5   5    20131.84    19341.24    525.42 o 
  18   5   5     2221.65     2399.71    222.65 o 
  19   5   5    29046.13    28946.56    717.97 o 
  20   5   5    19381.32    18553.96    542.77 o 
  21   5   5     4320.41     4468.53    336.69 o 
  22   5   5    16932.96    14631.21    487.46 o 
  23   5   5    32653.82    31689.68    903.99 o 
  24   5   5     1303.23     1182.96    227.51 o 
  25   5   5    15781.01    13980.13    557.34 o 
  26   5   5    21118.56    22000.28    764.20 o 
  27   5   5     3450.84     4209.55    382.80 o 
  28   5   5     2849.58     3206.66    359.14 o 
  29   5   5    26961.80    29225.47   1002.53 o 
  30   5   5     1344.65      862.51    290.78 o 
  31   5   5     7228.68     8244.72    566.93 o 
  32   5   5     4120.39     4915.32    453.01 o 
  33   5   5     1332.39      944.49    326.78 o 
  34   5   5     1772.35     2622.83    452.91 o 
  35   5   5     7885.91     9356.10    719.47 o 
  36   5   5     1497.34     1830.22    445.60 o 
  37   5   5     3694.39     3237.62    532.81 o 
   1   7   5   121714.51   115279.22   2112.15 o 
   2   7   5    98379.05    94070.33   1720.08 o 
   3   7   5     6319.17     6591.59    229.41 o 
   4   7   5    82698.34    80902.01   1502.33 o 
   5   7   5   113677.05   114561.20   2006.36 o 
   6   7   5     1466.57     1989.51    137.11 o 
   7   7   5    80765.77    82762.59   1579.71 o 
   8   7   5    21738.96    23234.13    538.23 o 
   9   7   5    15552.84    16459.56    566.28 o 
  10   7   5     4328.14     3949.60    197.52 o 
  11   7   5    75862.82    75439.49   1487.55 o 
  12   7   5     3919.99     4051.46    179.60 o 
  13   7   5    43320.69    44675.82   1033.16 o 
  14   7   5    20570.73    21335.56    658.36 o 
  15   7   5     2345.41     2766.90    329.99 o 
  16   7   5     9426.69     8031.77    414.07 o 
  17   7   5    25580.47    23990.53    937.39 o 
  18   7   5     5074.64     4300.36    324.34 o 
  19   7   5    12962.06    13386.64    566.86 o 
  20   7   5    28760.37    27831.88    901.41 o 
  21   7   5     2421.91     2756.61    298.54 o 
  22   7   5     5212.10     5268.90    379.84 o 
  23   7   5    20917.52    19627.08    757.09 o 
  24   7   5     1732.62     2089.04    299.82 o 
  25   7   5    13912.35    13800.17    641.56 o 
  26   7   5     9517.98     9540.78    535.11 o 
  27   7   5      900.69     1218.98    474.61 o 
  28   7   5     1355.00     1794.04    325.45 o 
  29   7   5    19457.32    18035.79    778.32 o 
  30   7   5     2296.40     3135.58    565.75 o 
  31   7   5     7713.04     8909.07    565.79 o 
  32   7   5     4619.23     4239.55    431.43 o 
  33   7   5     1756.35     2278.57    430.67 o 
  34   7   5     1870.96     1568.74    401.53 o 
  35   7   5     7255.73     6746.94    803.72 o 
  36   7   5     1428.16     1689.21    527.65 o 
   1   9   5     9371.37     9587.74    334.10 o 
   2   9   5   116279.30   111786.48   2250.59 o 
   3   9   5     2204.53     2628.49    188.86 o 
   4   9   5   105317.22   106482.05   2120.98 o 
   5   9   5     4839.73     5101.99    287.03 o 
   6   9   5      178.94      159.38     89.92 o 
   7   9   5     9379.22     9634.83    316.13 o 
   8   9   5    64608.38    59634.97   1254.33 o 
   9   9   5     6476.06     6791.87    317.21 o 
  10   9   5    48675.65    48519.88   1034.40 o 
  11   9   5     9947.21    10156.82    328.08 o 
  12   9   5     4327.10     5809.28    315.67 o 
  13   9   5      315.64      336.22    152.49 o 
  14   9   5    41968.05    42565.01   1133.87 o 
  15   9   5       37.51      -38.44    201.21 o 
  16   9   5    18429.69    20086.30    661.36 o 
  17   9   5     7441.16     7295.98    403.01 o 
  18   9   5     3596.56     2980.49    294.49 o 
  19   9   5      975.99      667.96    211.27 o 
  20   9   5    52983.62    49624.36   1712.08 o 
  21   9   5     4637.61     4598.91    562.75 o 
  22   9   5    28352.03    28390.73   1097.73 o 
  23   9   5      434.93      105.98    272.26 o 
  24   9   5    11816.72    12601.11    731.81 o 
  25   9   5     2563.50     2655.50    429.39 o 
  26   9   5    26353.22    27467.35   1115.69 o 
  27   9   5     1011.57     1108.35    361.00 o 
  28   9   5    11110.28    11619.26    736.57 o 
  29   9   5      112.44      492.29    400.15 o 
  30   9   5     4020.23     4659.98    694.42 o 
  31   9   5       65.89      273.02    322.36 o 
  32   9   5    15028.21    15712.11   1420.41 o 
  33   9   5      527.72      401.28    334.49 o 
  34   9   5     4957.65     4269.05    563.26 o 
  35   9   5      173.83      674.22    385.19 o 
  36   9   5     1190.43      883.71    852.81 o 
   1  11   5    62396.86    61819.39   1342.72 o 
   2  11   5     4273.41     4158.84    260.58 o 
   3  11   5     7605.41     8165.51    417.80 o 
   4  11   5    10996.10    10178.26    372.32 o 
   5  11   5    52702.57    53386.86   1125.80 o 
   6  11   5     5282.27     4781.58    254.60 o 
   7  11   5    39971.69    41264.45    939.21 o 
   8  11   5     7504.38     8037.04    392.39 o 
   9  11   5     2618.18     2435.85    215.33 o 
  10  11   5    12817.34    13184.85    449.28 o 
  11  11   5    46808.72    43843.96   1289.29 o 
  12  11   5     9228.00     8901.79    543.42 o 
  13  11   5    25510.44    23797.14    962.27 o 
  14  11   5     7426.40     6608.79    637.71 o 
  15  11   5     2171.70     2686.55    347.03 o 
  16  11   5     4032.99     3964.48    596.32 o 
  17  11   5    53002.82    50582.18   1705.81 o 
  18  11   5      413.88      903.01    281.97 o 
  19  11   5    20176.58    20607.18    885.09 o 
  20  11   5     5116.47     4491.82    467.30 o 
  21  11   5      498.88      266.70    343.11 o 
  22  11   5     5451.03     5338.36    817.59 o 
  23  11   5    36324.32    38983.00   1410.38 o 
  24  11   5      814.48      957.80    334.81 o 
  25  11   5     8308.30     8649.92    682.00 o 
  26  11   5     7937.85     7634.81    618.42 o 
  27  11   5     7404.42     6523.19    587.24 o 
  28  11   5     3217.90     3454.74    479.35 o 
  29  11   5    15007.56    15718.34    935.74 o 
  30  11   5     1379.84     1781.16    418.85 o 
  31  11   5     1681.19     1500.54    415.56 o 
  32  11   5     3248.05     4023.96    543.83 o 
  33  11   5     3081.97     4108.15    701.58 o 
  34  11   5     1491.79     1969.30    443.61 o 
   1  13   5    45943.28    48374.58   1068.56 o 
   2  13   5     5044.04     5358.00    282.66 o 
   3  13   5     5094.19     5096.05    301.97 o 
   4  13   5     5073.21     5218.23    293.37 o 
   5  13   5    39659.32    40263.30    955.73 o 
   6  13   5      273.74       58.96    132.37 o 
   7  13   5    42230.49    40614.50    975.14 o 
   8  13   5     9361.16     9298.37    532.35 o 
   9  13   5     3925.24     4966.25    278.35 o 
  10  13   5     6402.95     6455.69    403.35 o 
  11  13   5    31114.98    30025.76    970.47 o 
  12  13   5     1462.66     1697.31    308.83 o 
  13  13   5    17076.92    17253.24    802.17 o 
  14  13   5     2422.64     2541.56    362.57 o 
  15  13   5     1994.18     1925.37    348.29 o 
  16  13   5     3132.65     2758.48    383.57 o 
  17  13   5    30004.12    30948.70   1183.21 o 
  18  13   5     2462.07     2349.43    378.32 o 
  19  13   5    22064.48    22121.06    955.89 o 
  20  13   5    13019.53    10613.10    694.23 o 
  21  13   5     6511.76     6148.68    542.77 o 
  22  13   5     7358.57     7678.17    626.90 o 
  23  13   5    18791.58    19218.61    944.69 o 
  24  13   5     1596.13     1915.88    648.17 o 
  25  13   5     7483.07     7032.16    616.88 o 
  26  13   5     3303.27     2740.93    452.72 o 
  27  13   5     3419.22     3255.88    504.56 o 
  28  13   5     2200.67     2187.20    437.61 o 
  29  13   5    13730.27    16044.93    916.79 o 
  30  13   5      367.47      686.23    358.45 o 
  31  13   5     2771.64     3719.58    533.17 o 
  32  13   5     2658.34     2061.89    471.69 o 
  33  13   5     1812.89     1741.55    544.30 o 
   1  15   5     1863.80     2041.39    216.54 o 
   2  15   5    55522.25    57435.57   1262.12 o 
   3  15   5     1213.05     1269.47    200.21 o 
   4  15   5    52945.91    51010.97   1177.59 o 
   5  15   5      928.25      993.44    191.68 o 
   6  15   5      101.88     -143.56    143.56 o 
   7  15   5     2266.50     2760.07    233.30 o 
   8  15   5    25110.45    25979.60    701.81 o 
   9  15   5      569.24      342.80    188.90 o 
  10  15   5    19192.40    19894.53    662.02 o 
  11  15   5     6091.66     5927.48    408.84 o 
  12  15   5     4720.95     4945.96    461.78 o 
  13  15   5      292.89       89.75    328.47 o 
  14  15   5    62813.36    62402.89   2049.49 o 
  15  15   5     3336.49     4126.73    616.06 o 
  16  15   5    32938.39    31316.26   1254.50 o 
  17  15   5       87.79      359.30    292.87 o 
  18  15   5      182.34     -255.30    255.30 o 
  19  15   5      569.22      323.72    306.33 o 
  20  15   5    32412.64    33945.44   1326.80 o 
  21  15   5      548.56      931.10    348.46 o 
  22  15   5    19322.36    20809.43   1218.80 o 
  23  15   5      726.39      538.72    334.71 o 
  24  15   5     2576.83     2004.68    431.94 o 
  25  15   5      139.62      447.66    321.05 o 
  26  15   5    13375.91    11850.95    807.84 o 
  27  15   5     1756.30     1640.56    405.97 o 
  28  15   5     4550.26     5053.67    578.69 o 
  29  15   5      354.17      657.14    358.98 o 
  30  15   5     3750.82     4000.73    562.87 o 
  31  15   5      634.52     1357.22    416.02 o 
   1  17   5    21818.04    24523.96    680.62 o 
   2  17   5    28544.15    26598.82    786.89 o 
   3  17   5     4182.91     4337.99    298.23 o 
   4  17   5    14106.98    15747.29    530.55 o 
   5  17   5    17989.65    16436.77    554.74 o 
   6  17   5     4740.42     4398.06    301.34 o 
   7  17   5    31283.32    30159.07    808.35 o 
   8  17   5    22990.46    22019.53    743.61 o 
   9  17   5     3111.08     3077.12    314.63 o 
  10  17   5     6603.50     6359.57    403.08 o 
  11  17   5    29764.75    29452.22   1298.39 o 
  12  17   5     2009.49     2240.37    433.35 o 
  13  17   5    11530.09    10478.86    687.29 o 
  14  17   5    11464.48    11220.05    713.13 o 
  15  17   5     2304.00     2517.29    417.18 o 
  16  17   5     7701.98     6897.83    587.24 o 
  17  17   5    15876.70    16450.37   1072.45 o 
  18  17   5     2159.37     1823.66    403.13 o 
  19  17   5     7673.34     8383.24    650.27 o 
  20  17   5     5772.04     6120.42    572.92 o 
  21  17   5      914.17     1249.70    487.83 o 
  22  17   5     3417.04     3376.59    490.98 o 
  23  17   5    16031.22    13386.38    870.51 o 
  24  17   5      553.27      753.83    373.70 o 
  25  17   5     7089.67     7040.72    832.29 o 
  26  17   5     3883.19     5267.24    599.50 o 
  27  17   5      352.67      215.84    361.82 o 
  28  17   5     1369.34     2128.03    458.56 o 
  29  17   5     7638.35     8801.67    878.71 o 
   1  19   5    25312.53    25590.81    740.65 o 
   2  19   5    12521.64    12134.51    493.98 o 
   3  19   5      939.23      562.00    210.81 o 
   4  19   5    12214.69    11440.49    535.98 o 
   5  19   5    37004.92    36653.03   1050.67 o 
   6  19   5     2181.19     2278.15    300.19 o 
   7  19   5     9197.13     9053.97    543.18 o 
   8  19   5    14510.57    14637.65    693.19 o 
   9  19   5       32.64      146.00    268.21 o 
  10  19   5     8738.17     9948.83    575.38 o 
  11  19   5    18480.32    17693.08    946.43 o 
  12  19   5     1945.23     1502.27    385.19 o 
  13  19   5    10839.71    12037.76   1579.09 o 
  14  19   5    13085.86    12226.75    769.10 o 
  15  19   5     1849.23     2024.77    420.70 o 
  16  19   5     4278.50     3266.03    488.43 o 
  17  19   5    21850.77    22001.50   1049.75 o 
  18  19   5     1020.33      484.10    510.18 o 
  19  19   5    18056.50    16685.59    945.40 o 
  20  19   5     3931.43     4399.73    550.22 o 
  21  19   5       12.14        5.29    339.01 o 
  22  19   5     1999.60     2654.58    483.63 o 
  23  19   5     8341.91    10105.59    816.36 o 
  24  19   5      901.62      560.21    384.80 o 
  25  19   5     4531.77     4551.75    674.71 o 
  26  19   5     4666.79     4690.79    612.97 o 
   1  21   5     5347.47     5012.36    835.61 o 
   2  21   5    27543.37    26825.55   1126.77 o 
   3  21   5     3159.34     2639.03    371.34 o 
   4  21   5    16844.36    17010.14    777.30 o 
   5  21   5     4112.82     4193.90    426.31 o 
   6  21   5     1813.82      901.86    363.33 o 
   7  21   5     1020.51     1007.84    377.96 o 
   8  21   5    19479.17    20282.09   1008.98 o 
   9  21   5     2767.79     3277.23    406.26 o 
  10  21   5    16200.71    14713.46    743.15 o 
  11  21   5      839.92      569.36    342.63 o 
  12  21   5      660.74      710.01    357.92 o 
  13  21   5     1093.46      736.05    362.63 o 
  14  21   5    17755.61    19626.24    994.16 o 
  15  21   5      406.85      699.22    378.34 o 
  16  21   5    11148.38    11110.22    772.93 o 
  17  21   5      245.32      510.05    367.79 o 
  18  21   5      793.02      634.32    368.08 o 
  19  21   5       80.66      541.29    390.84 o 
  20  21   5    16562.01    14968.95    943.77 o 
  21  21   5      871.89     1150.26    435.19 o 
  22  21   5     6478.78     6828.29    692.25 o 
  23  21   5      447.64      390.57    390.69 o 
   1  23   5    14974.50    14467.33    755.95 o 
   2  23   5     2108.32     2395.86    390.10 o 
   3  23   5     1873.40     2307.20    377.09 o 
   4  23   5     3469.01     3010.04    618.34 o 
   5  23   5    18079.42    19223.56    989.71 o 
   6  23   5      826.91      120.80    350.29 o 
   7  23   5    12623.94    13147.62    849.64 o 
   8  23   5     2268.95     2073.60    452.85 o 
   9  23   5     2350.15     1988.18    478.20 o 
  10  23   5     3268.27     2927.45    501.70 o 
  11  23   5    20690.44    19906.40   2968.43 o 
  12  23   5      124.19      302.48    463.76 o 
  13  23   5    11856.55    13653.51   1968.02 o 
  14  23   5     2855.91     3246.41    918.41 o 
  15  23   5      497.82      352.85    481.02 o 
  16  23   5     2357.21     2268.95    633.31 o 
  17  23   5     6650.16     8222.64   1869.62 o 
  18  23   5      634.49      718.21    524.15 o 
  19  23   5     3103.50     3357.07    718.36 o 
   1  25   5     8482.02     7073.83    579.40 o 
   2  25   5     3655.44     3828.63    859.89 o 
   3  25   5       24.76      652.62    376.84 o 
   4  25   5     1807.11     1996.85    476.74 o 
   5  25   5     9522.64    11451.86    817.77 o 
   6  25   5      193.62      512.77    389.77 o 
   7  25   5     9994.32    10816.16    802.20 o 
   8  25   5     1714.84     1825.17    465.05 o 
   9  25   5       27.55      389.44    386.77 o 
  10  25   5     1869.32     1772.46    780.55 o 
  11  25   5     7964.57     6801.55    866.84 o 
  12  25   5      144.36      445.14    518.93 o 
  13  25   5     7188.69     9283.05   1853.22 o 
   0   0   6     7667.02    10182.78    424.17 o 
   2   0   6    28972.09    31824.31    764.49 o 
   4   0   6    30236.85    26754.85    748.06 o 
   6   0   6   102636.77    93087.90   2268.75 o 
   8   0   6    52919.25    56627.35   1606.86 o 
  10   0   6    19299.72    21329.09    714.43 o 
  12   0   6   122070.46   118275.30   3238.97 o 
  14   0   6    69742.54    74444.04   2124.53 o 
  16   0   6    36987.80    38776.55   1239.49 o 
  18   0   6    56935.57    59168.64   1768.52 o 
  20   0   6    15138.89    17795.75    722.46 o 
  22   0   6    18947.96    18244.36    790.81 o 
  24   0   6    32253.03    29522.19   1120.55 o 
  26   0   6     1224.40      875.15    286.15 o 
  28   0   6    18624.40    18258.04    860.11 o 
  30   0   6    15822.98    17189.51    843.30 o 
  32   0   6     2112.19     2181.22    803.61 o 
  34   0   6    14942.05    12488.71   1517.01 o 
  36   0   6    11611.69    10291.09   1410.41 o 
   0   2   6    24974.07    22032.67    663.90 o 
   1   2   6      773.75      242.52     77.71 o 
   2   2   6     4429.06     4105.51    157.93 o 
   3   2   6    21530.87    20337.70    404.20 o 
   4   2   6    63186.55    68154.46   1115.87 o 
   5   2   6    31877.18    29297.33    545.30 o 
   6   2   6    40047.04    38216.85    674.65 o 
   7   2   6    68673.30    72631.11   1307.66 o 
   8   2   6     1203.76     1186.05    124.43 o 
   9   2   6   170661.47   171929.27   3003.56 o 
  10   2   6    32930.25    33646.77    739.16 o 
  11   2   6     7372.91     7014.08    271.25 o 
  12   2   6    73971.23    71000.97   1450.34 o 
  13   2   6    71342.60    72814.67   1444.53 o 
  14   2   6     1681.08     1803.42    165.47 o 
  15   2   6    64370.61    61030.65   1285.83 o 
  16   2   6     1406.47     1991.03    175.95 o 
  17   2   6     8106.66     7571.14    315.20 o 
  18   2   6    16870.61    17579.39    501.70 o 
  19   2   6    12214.05    12230.07    403.44 o 
  20   2   6       11.49      119.86    135.95 o 
  21   2   6    32816.99    33064.93    796.06 o 
  22   2   6     3439.31     3314.35    285.43 o 
  23   2   6     1988.15     2059.89    219.05 o 
  24   2   6    10655.17    11435.50    441.26 o 
  25   2   6    39640.90    38710.10    956.58 o 
  26   2   6      267.57      541.13    203.54 o 
  27   2   6    26126.35    25948.80    824.86 o 
  28   2   6     3401.43     3945.76    332.04 o 
  29   2   6      722.42      695.73    228.20 o 
  30   2   6     8350.75     9732.44    561.12 o 
  31   2   6    11921.24    13137.39    949.23 o 
  32   2   6      845.56      727.71    375.77 o 
  33   2   6     3795.74     5827.11    574.52 o 
  34   2   6     3178.03     4553.02    625.75 o 
  35   2   6        5.16      652.32    358.72 o 
  36   2   6     2658.55     1942.42    566.54 o 
  37   2   6     4184.68     5080.49    768.13 o 
   0   4   6    56531.45    62572.49   1475.52 o 
   1   4   6    15505.13    14477.60    350.48 o 
   2   4   6    80109.52    84941.81   1414.84 o 
   3   4   6    86287.87    86177.00   1498.87 o 
   4   4   6    11892.55    11240.98    301.89 o 
   5   4   6    24045.19    23971.53    577.01 o 
   6   4   6    52485.50    54295.90   1020.20 o 
   7   4   6    54772.77    53085.63   1009.19 o 
   8   4   6    24560.79    25054.67    499.66 o 
   9   4   6   127769.80   130392.98   2148.44 o 
  10   4   6     3408.87     2743.03    163.24 o 
  11   4   6      785.98      658.89    116.75 o 
  12   4   6    16537.77    18582.56    483.46 o 
  13   4   6    47825.71    48978.12   1049.12 o 
  14   4   6     1552.10     1578.94    161.29 o 
  15   4   6    26169.88    26180.21    645.68 o 
  16   4   6     3574.28     2949.82    206.62 o 
  17   4   6    14760.93    15102.29    452.17 o 
  18   4   6    16658.89    16609.41    495.63 o 
  19   4   6    11367.11     9739.79    435.78 o 
  20   4   6      385.42      437.59    151.77 o 
  21   4   6    37841.02    36923.63    992.85 o 
  22   4   6     9311.80     8974.57    426.56 o 
  23   4   6     8090.10     7547.97    394.09 o 
  24   4   6     4908.83     4662.83    333.25 o 
  25   4   6     6901.99     6924.22    400.59 o 
  26   4   6      296.55      181.90    191.87 o 
  27   4   6    26292.66    25874.38    867.06 o 
  28   4   6      966.60     1732.14    269.85 o 
  29   4   6       63.17       95.87    237.44 o 
  30   4   6     2692.58     3281.83    383.70 o 
  31   4   6     7767.28     7560.06    531.95 o 
  32   4   6      175.13      780.66    292.89 o 
  33   4   6    10813.90    10355.59    638.59 o 
  34   4   6     2619.50     2677.98    465.28 o 
  35   4   6      576.60      853.38    368.30 o 
  36   4   6     3512.65     4974.52    597.92 o 
  37   4   6     2959.23     4116.26    740.29 o 
   0   6   6   212870.08   199786.23   4720.73 o 
   1   6   6      762.60      733.86    104.78 o 
   2   6   6    22352.62    22991.16    513.02 o 
   3   6   6     7299.70     7306.64    301.75 o 
   4   6   6   128025.90   129763.40   2302.14 o 
   5   6   6     7423.25     7989.46    345.14 o 
   6   6   6   198113.70   197791.00   3689.67 o 
   7   6   6    24032.35    23188.54    574.42 o 
   8   6   6    14501.01    14480.88    403.96 o 
   9   6   6    13889.97    15734.12    500.30 o 
  10   6   6    86425.41    82878.41   1692.79 o 
  11   6   6     3523.03     3755.61    175.99 o 
  12   6   6    73475.94    71887.30   1587.01 o 
  13   6   6     1870.94     2337.03    229.12 o 
  14   6   6    26942.71    25499.76    823.15 o 
  15   6   6     4188.56     3260.07    273.93 o 
  16   6   6    23949.84    24964.83    775.31 o 
  17   6   6      798.46      843.45    198.01 o 
  18   6   6    36387.98    34087.64   1054.22 o 
  19   6   6      804.87     1079.05    221.86 o 
  20   6   6      524.50      285.94    193.39 o 
  21   6   6     7264.49     6729.73    417.47 o 
  22   6   6    35573.65    35371.86   1088.79 o 
  23   6   6      168.76      522.14    224.46 o 
  24   6   6    28324.96    27668.44    933.93 o 
  25   6   6     1278.40     1224.77    316.87 o 
  26   6   6      264.93      -12.94    228.37 o 
  27   6   6      533.79      479.89    266.23 o 
  28   6   6    21175.16    21163.57    957.51 o 
  29   6   6     1807.93     1961.84    336.21 o 
  30   6   6    27288.31    27817.55   1014.48 o 
  31   6   6      190.52      518.76    276.26 o 
  32   6   6     1296.04     1151.00    315.58 o 
  33   6   6      250.18      676.00    307.59 o 
  34   6   6     7202.60     8430.94    679.70 o 
  35   6   6      130.09      449.75    627.31 o 
  36   6   6     7016.72     7712.01    853.33 o 
   0   8   6    63872.25    64350.34   1945.39 o 
   1   8   6    34212.16    34015.84    725.30 o 
   2   8   6    15666.68    15831.97    409.14 o 
   3   8   6   127600.40   126207.27   2256.52 o 
   4   8   6     3489.55     4177.77    195.99 o 
   5   8   6    21165.42    21270.04    524.09 o 
   6   8   6     9396.42    10021.05    299.24 o 
   7   8   6    19669.03    19854.18    521.27 o 
   8   8   6     1779.55     1462.44    269.54 o 
   9   8   6    70307.61    66731.63   1383.99 o 
  10   8   6     1339.81     1181.94    141.06 o 
  11   8   6     1539.01     2198.42    168.08 o 
  12   8   6    36568.51    38309.27   1081.79 o 
  13   8   6    10874.57    11012.00    710.15 o 
  14   8   6     2626.63     2525.71    244.28 o 
  15   8   6    15099.13    13129.36    571.67 o 
  16   8   6     9433.32     9569.51    558.65 o 
  17   8   6     9967.15    10977.36    558.65 o 
  18   8   6    10733.85    11087.25    505.39 o 
  19   8   6    13830.72    12807.89    580.36 o 
  20   8   6      622.33      789.41    223.72 o 
  21   8   6    35437.45    31395.38   1050.31 o 
  22   8   6     4658.19     5595.57    484.04 o 
  23   8   6    25136.90    22697.96   1478.61 o 
  24   8   6     5394.11     5342.52    502.27 o 
  25   8   6    18932.13    18902.72    892.19 o 
  26   8   6     1756.33     2502.98    400.25 o 
  27   8   6    19342.38    21032.93    949.32 o 
  28   8   6     4761.88     4515.50    702.89 o 
  29   8   6      671.36     1025.69    331.50 o 
  30   8   6     4595.69     4925.69    534.33 o 
  31   8   6     5102.50     4918.52    768.88 o 
  32   8   6      778.43      847.67    367.05 o 
  33   8   6     8579.03     8240.11    678.50 o 
  34   8   6     1501.23     1851.09    442.98 o 
  35   8   6      502.27      527.50    369.81 o 
   0  10   6    77068.22    74670.96   2252.81 o 
   1  10   6     3843.05     3120.78    220.62 o 
   2  10   6    46562.26    46852.67   1057.78 o 
   3  10   6    50982.15    53340.65   1120.51 o 
   4  10   6      997.66     1473.57    171.40 o 
   5  10   6    28276.40    28261.65    707.36 o 
   6  10   6    25178.22    25835.61    660.66 o 
   7  10   6    14366.31    14455.12    454.64 o 
   8  10   6     1017.95      929.99    155.55 o 
   9  10   6    84808.77    85041.70   1901.51 o 
  10  10   6     2543.85     2331.55    361.90 o 
  11  10   6    28248.91    29804.67   1066.79 o 
  12  10   6     9513.46     8846.97    464.21 o 
  13  10   6    19492.32    20413.60   1025.45 o 
  14  10   6      432.04      160.23    215.53 o 
  15  10   6    39450.55    38369.86   1341.28 o 
  16  10   6     7667.70     7196.79    516.00 o 
  17  10   6     1532.35     1357.29    312.10 o 
  18  10   6    12940.54    11489.03    968.15 o 
  19  10   6    17146.60    17517.59    825.09 o 
  20  10   6     7078.27     6388.94    521.25 o 
  21  10   6    41330.12    40318.86   1454.99 o 
  22  10   6    16862.95    17425.17    841.12 o 
  23  10   6      138.65     -268.18    292.42 o 
  24  10   6     4746.40     4755.72    525.79 o 
  25  10   6    14328.86    13742.08    794.66 o 
  26  10   6     1115.47     1325.98    360.05 o 
  27  10   6    13896.10    15405.69    925.27 o 
  28  10   6     5062.95     5207.15    535.30 o 
  29  10   6       13.56     -272.44    272.44 o 
  30  10   6     5366.24     5751.55    581.36 o 
  31  10   6     8044.56     9520.59    712.40 o 
  32  10   6      789.00     1142.95    385.16 o 
  33  10   6     8336.32    10685.48    827.41 o 
  34  10   6     2400.42     2779.13    499.51 o 
   0  12   6    41640.95    40541.63   1355.09 o 
   1  12   6      322.30      481.95    146.66 o 
   2  12   6    18810.38    18567.92    543.32 o 
   3  12   6     2176.36     2190.93    203.22 o 
   4  12   6    13716.20    14446.77    461.29 o 
   5  12   6     2933.64     2734.20    219.19 o 
   6  12   6    42412.43    42645.31    982.20 o 
   7  12   6     4004.96     4166.43    258.44 o 
   8  12   6    20951.44    21042.74    592.17 o 
   9  12   6     3005.19     3294.72    257.22 o 
  10  12   6    12677.31    11449.80    576.40 o 
  11  12   6      102.09      -10.28    185.43 o 
  12  12   6    25683.36    24142.24    908.99 o 
  13  12   6      302.92     -195.30    195.30 o 
  14  12   6    11456.56     9972.48    928.01 o 
  15  12   6     1363.54      954.00    282.83 o 
  16  12   6    14474.76    13946.36    752.64 o 
  17  12   6      884.71      501.35    301.52 o 
  18  12   6    56501.35    54307.95   1819.03 o 
  19  12   6     1283.84      692.53    294.92 o 
  20  12   6     1443.57     1521.45    361.64 o 
  21  12   6     2066.17     1803.71    523.85 o 
  22  12   6     8820.60     9649.86    841.14 o 
  23  12   6     2396.88     2483.68    411.72 o 
  24  12   6    28497.06    28643.28   1215.10 o 
  25  12   6     1296.88     1146.76    581.47 o 
  26  12   6      563.86      344.17    322.35 o 
  27  12   6      324.99      688.55    339.23 o 
  28  12   6     8759.31     7711.92    924.89 o 
  29  12   6      498.84      913.71    370.70 o 
  30  12   6    14285.98    14592.02   1547.19 o 
  31  12   6      102.67      597.28    352.36 o 
  32  12   6     1515.73     1625.91    422.90 o 
  33  12   6       93.44      375.00    369.31 o 
   0  14   6    28037.30    31384.95   1108.55 o 
   1  14   6    12588.11    13891.78    474.97 o 
   2  14   6    12353.48    14127.15    477.36 o 
   3  14   6    39682.27    39855.98    960.53 o 
   4  14   6    12892.10    12299.17    452.08 o 
   5  14   6    22114.10    21827.77    629.66 o 
   6  14   6    13261.18    11790.38    469.40 o 
   7  14   6     7209.28     7932.25    355.90 o 
   8  14   6     6326.50     6063.90    324.85 o 
   9  14   6    39951.07    42273.78   1106.99 o 
  10  14   6     4850.23     5510.29    403.56 o 
  11  14   6     1673.58     1606.12    282.39 o 
  12  14   6     8564.12     8483.70    497.71 o 
  13  14   6    32997.37    33499.90   1232.67 o 
  14  14   6     3508.75     3378.14    412.24 o 
  15  14   6    31999.92    34075.79   1361.73 o 
  16  14   6     4232.26     4862.83    655.25 o 
  17  14   6     1332.20     1382.67    343.84 o 
  18  14   6    12040.13    11981.17    728.96 o 
  19  14   6    15964.30    15228.47    831.11 o 
  20  14   6     2573.75     2539.53    423.57 o 
  21  14   6    30158.81    30425.79   1270.02 o 
  22  14   6    12735.66    13623.44   1075.82 o 
  23  14   6      319.99      379.02    356.06 o 
  24  14   6     5461.40     6359.57   1143.34 o 
  25  14   6     7978.48     7898.68    660.48 o 
  26  14   6     2514.75     2378.06    445.89 o 
  27  14   6     7816.59     8420.20    828.86 o 
  28  14   6     3907.89     4508.25    556.97 o 
  29  14   6       22.87      442.96    361.00 o 
  30  14   6     1818.75     2126.67    462.88 o 
  31  14   6     4852.73     5170.28    599.37 o 
   0  16   6     4658.73     6070.84    479.44 o 
   1  16   6    16146.48    15545.45    530.34 o 
   2  16   6     4232.11     4833.75    386.89 o 
   3  16   6    57692.93    54817.00   1267.01 o 
   4  16   6     2829.66     3071.20    283.03 o 
   5  16   6     8749.23     8796.48    406.66 o 
   6  16   6     4621.04     4792.39    310.49 o 
   7  16   6     3338.90     2853.71    260.95 o 
   8  16   6     4148.87     4606.28    352.83 o 
   9  16   6    17022.82    18140.00    649.51 o 
  10  16   6     6313.46     6763.53    710.28 o 
  11  16   6     1841.88     1735.80    310.91 o 
  12  16   6    10830.39    10017.67    566.33 o 
  13  16   6    17401.62    17507.03   1074.59 o 
  14  16   6     4025.23     4790.88    487.16 o 
  15  16   6    22600.31    22100.74   1032.58 o 
  16  16   6     2124.06     2337.37    399.25 o 
  17  16   6     3757.30     3439.16    452.93 o 
  18  16   6     6851.23     6615.29   1084.80 o 
  19  16   6     5158.77     5596.71    544.08 o 
  20  16   6      749.69     1209.39    378.51 o 
  21  16   6    13333.70    14400.83    875.90 o 
  22  16   6     4006.91     3661.92    820.60 o 
  23  16   6     2156.87     2134.43    445.60 o 
  24  16   6     2149.15     2279.78    516.09 o 
  25  16   6    10854.57    11188.88    797.67 o 
  26  16   6      217.93       18.91    323.91 o 
  27  16   6    12923.80    12667.38   1116.74 o 
  28  16   6     2190.48     1476.50    542.99 o 
  29  16   6     1124.65     1356.19    534.63 o 
   0  18   6    57078.24    56515.66   1866.42 o 
   1  18   6     2033.53     1977.36    256.77 o 
   2  18   6     3496.13     2969.43    332.49 o 
   3  18   6     2333.17     2125.13    260.98 o 
   4  18   6    26100.72    25503.81    745.85 o 
   5  18   6     2615.88     2622.02    283.00 o 
   6  18   6    93133.54    90436.41   1945.85 o 
   7  18   6      390.52      289.53    228.89 o 
   8  18   6     2838.20     1873.47    298.28 o 
   9  18   6      642.66      578.11    247.23 o 
  10  18   6    17286.17    17232.84    676.35 o 
  11  18   6     1042.79      726.27    289.02 o 
  12  18   6    21396.33    22825.93    876.19 o 
  13  18   6      948.16      819.98    351.05 o 
  14  18   6     2089.48     2373.04    431.88 o 
  15  18   6       27.36     -183.84    260.54 o 
  16  18   6    15713.28    17481.27    899.20 o 
  17  18   6      259.10       14.30    309.81 o 
  18  18   6    23208.73    23860.09   1700.34 o 
  19  18   6       58.86      239.65    326.54 o 
  20  18   6     1790.77      608.11    533.75 o 
  21  18   6     1197.06     1188.62    398.81 o 
  22  18   6    11556.68    11748.31    809.49 o 
  23  18   6      256.33      576.14    535.88 o 
  24  18   6    18523.38    17788.09   1482.94 o 
  25  18   6      895.31      969.27    423.37 o 
  26  18   6     1748.95     2027.37    563.91 o 
  27  18   6      224.25       71.92    354.38 o 
   0  20   6    13608.41    11776.23    802.32 o 
   1  20   6     8052.04     7936.55    425.31 o 
   2  20   6    13857.79    13983.26    607.46 o 
   3  20   6    23132.76    22129.39    771.90 o 
   4  20   6     2674.93     3102.59    336.82 o 
   5  20   6     6692.31     6683.09    502.59 o 
   6  20   6     1913.24     1536.61    337.42 o 
   7  20   6     4888.97     4663.33    445.25 o 
   8  20   6     1063.89     1086.37    312.82 o 
   9  20   6    16888.61    16798.51    785.59 o 
  10  20   6     3285.70     4147.34    439.07 o 
  11  20   6     2087.58     2362.84    833.31 o 
  12  20   6     3896.18     3503.68    526.24 o 
  13  20   6    10128.05     9124.69    703.13 o 
  14  20   6     1012.40     1539.91    404.45 o 
  15  20   6    15802.80    14909.38   1143.81 o 
  16  20   6     4188.24     4445.27    578.10 o 
  17  20   6     1864.08     2099.86    649.26 o 
  18  20   6     7493.56     6624.08   1056.86 o 
  19  20   6     1717.94     1554.53    513.01 o 
  20  20   6      288.05      145.96    359.50 o 
  21  20   6     9153.93     9353.19    755.86 o 
  22  20   6     1276.25     1448.13    447.89 o 
  23  20   6     1757.52      840.73    439.06 o 
  24  20   6     2927.54     3487.89    561.88 o 
   0  22   6     4360.58     4087.97    631.94 o 
   1  22   6     8529.58     7839.79    556.75 o 
   2  22   6     3355.89     3890.86    432.21 o 
   3  22   6    16500.83    16987.96    795.33 o 
   4  22   6     4389.85     4149.00    528.08 o 
   5  22   6     2031.87     2188.62    450.73 o 
   6  22   6     6603.83     6657.52    640.63 o 
   7  22   6     6815.26     6141.51    614.00 o 
   8  22   6     1642.75     1333.04    416.44 o 
   9  22   6    24594.70    26344.31   1278.16 o 
  10  22   6     3880.50     4337.11    877.65 o 
  11  22   6     6986.48     6512.87    802.68 o 
  12  22   6     5085.36     5305.04    590.76 o 
  13  22   6     4926.28     5516.32    594.93 o 
  14  22   6      149.50       21.16    325.80 o 
  15  22   6    10456.87    10639.43    790.49 o 
  16  22   6      872.22      927.37    407.65 o 
  17  22   6      727.54      546.57    383.71 o 
  18  22   6     3053.12     3898.98    607.89 o 
  19  22   6     8752.01    11067.43   1155.17 o 
  20  22   6      189.40      479.34    692.99 o 
   0  24   6    18052.94    16833.68   1181.79 o 
   1  24   6       77.59      308.39    288.35 o 
   2  24   6     3897.77     3954.31    539.34 o 
   3  24   6      339.58       98.12    352.62 o 
   4  24   6     1301.68     1426.70    431.25 o 
   5  24   6      232.50      773.27    477.98 o 
   6  24   6    13977.92    16626.27   1120.19 o 
   7  24   6      920.33     1142.41    544.43 o 
   8  24   6     3289.69     3507.12    547.43 o 
   9  24   6      926.16      378.24    390.76 o 
  10  24   6     5601.57     5960.12    647.86 o 
  11  24   6      154.82       61.36    738.01 o 
  12  24   6    16344.08    15809.70   1228.22 o 
  13  24   6      102.12      118.54    452.70 o 
  14  24   6     2066.02     2103.43    642.91 o 
  15  24   6      391.80      481.56    742.11 o 
   0  26   6     4972.48     5673.23    776.39 o 
   1  26   6     1897.12     2671.85    509.54 o 
   2  26   6      361.88     1156.95    427.22 o 
   3  26   6    10163.03     9806.48    794.02 o 
   4  26   6      844.31     1700.81    463.66 o 
   1   1   7    96070.13   107073.59   1689.14 o 
   2   1   7    32982.87    32663.07    609.67 o 
   3   1   7    10680.04    10109.93    268.33 o 
   4   1   7    12748.08    12602.29    303.33 o 
   5   1   7   113421.80   110703.24   1881.87 o 
   6   1   7     5596.84     5691.07    214.66 o 
   7   1   7    98957.84    92978.14   1592.85 o 
   8   1   7    28829.54    29011.66    638.65 o 
   9   1   7      429.50      507.17    109.57 o 
  10   1   7     3094.48     3936.99    206.35 o 
  11   1   7    29616.65    29442.59    679.37 o 
  12   1   7    11004.24    11252.31    372.30 o 
  13   1   7    21849.60    21724.88    555.50 o 
  14   1   7    27179.43    27190.06    668.64 o 
  15   1   7    10778.43    12129.36    383.57 o 
  16   1   7    10722.47    10825.00    407.06 o 
  17   1   7    40446.89    40912.88    912.71 o 
  18   1   7      142.99       68.03    127.77 o 
  19   1   7    18506.15    19804.75    558.26 o 
  20   1   7     4136.48     4449.42    286.65 o 
  21   1   7     4109.45     3980.07    264.31 o 
  22   1   7     4974.24     5046.16    301.84 o 
  23   1   7    31268.38    29162.05    775.88 o 
  24   1   7     6975.13     6812.93    353.22 o 
  25   1   7    16177.34    15995.17    789.35 o 
  26   1   7    14719.27    13830.28    571.22 o 
  27   1   7     5188.59     5591.03    379.84 o 
  28   1   7     3470.06     4100.65    349.24 o 
  29   1   7    20046.14    19516.08    710.33 o 
  30   1   7      887.41      994.30    293.40 o 
  31   1   7     4989.42     4890.17    447.06 o 
  32   1   7     2692.61     2479.75    447.16 o 
  33   1   7     3625.71     4272.05    677.22 o 
  34   1   7      814.59     1409.76    906.11 o 
  35   1   7     6990.07     7894.12    887.14 o 
  36   1   7      490.62      634.97    729.81 o 
   1   3   7    22788.20    22823.73    492.78 o 
   2   3   7   150051.84   151280.09   2487.38 o 
   3   3   7    12780.19    13174.28    340.83 o 
   4   3   7    65649.59    63061.70   1183.48 o 
   5   3   7    17697.39    18842.59    396.02 o 
   6   3   7    10897.92    10568.09    273.93 o 
   7   3   7     4954.18     5282.38    199.56 o 
   8   3   7    27966.52    27281.97    545.64 o 
   9   3   7     1884.12     2074.18    152.53 o 
  10   3   7    57924.86    56476.89   1095.56 o 
  11   3   7    10128.42     9435.70    515.24 o
[truncated: 124,752 more chars]
